# Supplementary material for: Non-small cell lung cancer cells and concomitant cancer therapy induce a resistance-promoting phenotype of tumor-associated mesenchymal stem cells
Source: Front Oncol. 2024 Jul 1;14:1406268. doi: 10.3389/fonc.2024.1406268 (PMC11246879; doi:10.3389/fonc.2024.1406268)
Supplement: Supplementary file 2 [file Table_1.xlsx]

## Sheet: Fig23
	Figure 2B									Figure 3B
	Ctrl (NCI) 0Gy	NCI SN 0Gy	Ctrl (A549) 0Gy	A549 SN 0Gy	Ctrl (NCI) 10Gy	NCI SN 10Gy	Ctrl (A549) 10Gy	A549 SN 10Gy		Ctrl (A549) 0Gy	A549 TW 0Gy	Ctrl (NCI) 0Gy	NCI TW 0Gy	Ctrl (A549) 10Gy	A549 TW 10Gy	Ctrl (NCI) 10Gy	NCI TW 10Gy
SubG1	2.78	4.42	5.53	8.96	7.75	4.95	8.29	5.5	SubG1	5.53		2.78		8.29		7.75					Figure 2G
	2.34	3.68	2.39	3.78	7.06	4.6	8.93	7.86		2.39		2.34		8.93		7.06
	2.6	4.75	2.94	5	10.5	6.82	8.98	6.26		2.94		2.6		8.98		10.5
	3.54	3.92	5.95	7.51	6.59	4.05	9.18	6.99		5.95		3.54		9.18		6.59
	3.53	5.02	5.15	4.72	6.02	5.62	5.58	5.04		5.15		3.53		5.58		6.02
		13.14	10.54	19.24		4.42	23.01	3.8		10.54				23.01
		6.79	5.33	6.86		9.71	10.08	5.2		5.33				10.08
				4.35				5.61
	1.23		7.5		9.06		9.15			7.5	5.61	1.23	3.28	9.15	8.86	9.06	7.23
	5.1		11.04		11.34		10.81			11.04	2.77	5.1	6.47	10.81	10.61	11.34	10.23
	4.99		12.55		9.45		10.72				1.94	4.99	6.06	10.72	8.87	9.45	11.35
G1/G0	82.79	77.21	70.43	57.43	71.74	73.07	71.56	75.52	G1/G0	70.43		82.79		71.56		71.74
	84.63	83.18	81.42	67.36	46.9	46.22	42.32	44.89		81.42		84.63		42.32		46.9
	80.21	73.06	73.44	67.73	41.65	39.58	40.33	40.58		73.44		80.21		40.33		41.65
	68.37	73.52	54.77	55.47	47.31	46.43	41.73	44.77		54.77		68.37		41.73		47.31
	77.57	77.07	69.51	67.52	65.46	66.51	64.87	64.03		69.51		77.57		64.87		65.46
		67.16	68.82	57.17		73.94	59.28	76.02		68.82				59.28
		22.85	62.59	77.74		75.32	16.54	80.19		62.59				16.54
			63.16	68.56			53.33	65.22		63.16
	52.32		41.36		43.77		48.99			41.36	45.83	52.32	55.25	48.99	24.78	43.77	32.22
	50.88		21.6		32.7		44.15			21.6	63.81	50.88	48.53	44.15	32.37	32.7	42.14
	62.42		29.75		37.83		43.37				34.21	62.42	35.87	43.37	40.54	37.83	38.26
S	0.51	0.41	1.5	1.44	1.37	0.19	1.29	0.95	S	1.5		0.51		1.29		1.37
	0.82	0.5	0.55	0.88	0.99	0.39	1.41	0.85		0.55		0.82		1.41		0.99
	0.62	0.75	1.17	1.26	0.69	0.73	1.14	1.43		1.17		0.62		1.14		0.69
	0.95	0.82	1.58	2.94	1.19	0.87	2.01	1.43		1.58		0.95		2.01		1.19
	1.3	0.75	1.46	2.05	0.71	0.8	2.62	1.16		1.46		1.3		2.62		0.71
	1.03	1.2	1.58	1.98	2.24	1.51	1.27	1.79		1.58				1.27
		1.55	3.21	1.43		1.16	2.19	1.93		3.21				2.19
			1.53	1.89			3.29	3.2		1.53
			3.6				3.09			3.6	3.56	2.55	0.87	3.09	2.16	2.84	2.48
	1.41		2.54		2.46		4.61			2.54	1.62	1.41	1.14	4.61	2.98	2.46	3.96
	1.54		2.16		4		3.72				2.65	1.54	0.65	3.72	4.69	4	3.57
G2/M	13.43	16.93	22.23	31.81	18.84	20.74	18.29	17.68	G2/M	22.23		13.43		18.29		18.84
	11.58	12.36	15.4	27.46	44.9	46.42	47.01	45.1		15.4		11.58		47.01		44.9
	15.88	20.31	21.35	25.05	43.55	49.74	46.71	51.14		21.35		15.88		46.71		43.55
	26.19	20.77	36.44	33.71	43.76	46.53	46.71	45.51		36.44		26.19		46.71		43.76
	17.24	16.43	23.31	24.62	27.43	26.25	27.1	29.26		23.31		17.24		27.1		27.43
		17.33	17.86	19.89		19.85	15.91	17.81		17.86				15.91							Figure 3C
		62.49	28.32	13.05		13.66	70.74	12.34		28.32				70.74
			15.2	24.17			33.56	26.37		15.2
	42.81		46.25		44		37.7			46.25	45.2	42.81	39.9	37.7	63.8	44	57.12
	41.06		64.33		52.78		39.26			64.33	30.64	41.06	43.23	39.26	53.68	52.78	43.03
	30.28		51.25		47.68		41.6				60.88	30.28	56.92	41.6	44.9	47.68	45.95
>4n	0.52	1.03	0.27	0.35	0.34	1.01	0.26	0.56	>4n	0.27		0.52		0.26		0.34
	0.69	0.26	0.22	0.37	0.21	2.37	0.23	1.62		0.22		0.69		0.23		0.21
	0.71	0.96	0.98	0.94	3.59	3.08	2.62	0.95		0.98		0.71		2.62		3.59
	0.94	1.08	1.5	0.66	1.12	2.01	0.38	1.62		1.5		0.94		0.38		1.12
	0.39	0.75	0.26	1.08	0.29	0.56	0.38	0.46		0.26		0.39		0.38		0.29
	0.85	1.29	1.56	1.67	0.9	0.3	0.49	0.64		1.56				0.49
	0.57	6.38	0.57	1.01	0.08	0.17	0.56	0.48		0.57				0.56
	0.7	0.99	1.91	0.25	0.54	0.06	3.54	0.21		1.91
	1.08		1.29		0.33		1.07			1.29	0.75	1.08	0.7	1.07	0.4	0.33	0.94
	1.56		0.47		0.71		1.16			0.47	1.15	1.56	0.62	1.16	0.37	0.71	0.64
	0.77		4.29		1.04		0.52				0.31	0.77	0.41	0.52	1	1.04	0.81
	Figure 2G									Figure 3C						Figure 3F
	Ctrl (A549)	A549 SN	Ctrl (NCI)	NCI SN						Ctrl (A549)	A549 TW	Ctrl (NCI)	NCI TW			Ctrl (A549)	A549 TW	Ctrl (NCI)	NCI TW
0Gy	5.2	21.84	5.09	14.73					0Gy	5.2	10.18	5.09	9.9		0Gy	221.902
	4.79	18.64	4.91	24.9						4.79	8.7	4.91	6.09			97.6974		217.047
	4.82	19.85	5.14	6.83						4.82	15.32	5.14	16.24			177.894		170.944
	5.48	0.34	5.22							5.48	0.13	5.22	8.61			251.159		194.089
	4.85	3.98	4.99							4.85	10.9	4.99	15.87			136.529		150.477
	5.31	5.01	5.24							5.31	6.9	5.24	10.64			346.828
	5.82	5.4	4.61							5.82	8.41	4.61	26.5			80.4208		83.6573
	4.68	6.92	5.28	8.75						4.68	6.32	5.28	4.3			235.532	236.496	217.268	285.65
	5.32		5.06	6.1						5.32	4.55	5.06	4.48			178.182	267.633	124.511	225.022
	4.94	7.15	0.7	0.05						4.94		0.7				125.143	213.635	234.06	261.525
	4.8	7.67	5.28	6.55						4.8		5.28				168.774	164.658	179.133	246.202
	5.6	10.14	5.34	8.9						5.6		5.34				155.139	343.933	105.17	178.564
10Gy	73.79	66.66	42.6	57.31					10Gy	73.79	53.86	42.6	46.66		10Gy	202.542	264.316	131.595	250.771
	67.84	70.13	39.63	39.5						67.84	29.09	39.63	48.72			209.003	188.674	122.176	365.629
	70.81	71.98	57.17	59.87						70.81	75.51	57.17	47.2			174.695	294.835	130.724	204.819		Figure 3F
	11.13	10.24	38.88							11.13	4.78	38.88	25.3				146.32		59.9073
	52.75	48.68	32.25							52.75	26.69	32.25	20.56				57.2089		65.663
	35.94	27.38	20.39							35.94	9.47	20.39	26.19			42.4766	176.173
	31.86	21.07	21.88							31.86	18.21	21.88	28.94			66.1333	159.39	91.6234	147.771
	56.39	57.98	61.65	38.82						56.39	49.82	61.65	59.24			121.014	221.278	58.7198	322.305
	72.79		66.01	39.05						72.79	49.47	66.01	46.06			131.365	179.312	52.0766	243.94
	48.33	66.08	66.71	67.76						48.33		66.71				120.98	147.204	56.2344	147.833
	31.32	37.93	27.8	34.33						31.32		27.8				88.7698	72.438	113.524	128.639
	36.89	46.84	36.29	38.22						36.89		36.29				147.486		133.972	108.69

## Sheet: RNAseq Fig45
	X1.MSC1_S1_L001.sorted	X2.MSC2_S2_L001.sorted	X3.MSC3_S3_L001.sorted	X4.MSC4_S4_L001.sorted	MSC_mean	X5.MSCXRT.1_S5_L001.sorted	X6.MSCXRT.2_S6_L001.sorted	X7.MSCXRT.3_S7_L001.sorted	MSCXRT_mean	baseMean	log2FoldChange	lfcSE	stat	pvalue	padj	Symbol
ENSG00000068489	527.261	319.346	607.254	174.376	407.059	6.7508	21.1193	9.67478	12.515	237.969	-5.05108	0.481189	-10.4971	8.90893e-26	1.00252e-21	PRR11
ENSG00000113083	93.9859	123.074	69.4379	61.3103	86.9521	376.92	503.847	741.733	540.833	281.473	2.63406	0.315273	8.35487	6.55024e-17	3.68549e-13	LOX
ENSG00000089685	209.589	103.642	238.447	69.2726	155.237	6.7508	3.01705	3.22493	4.33092	90.5632	-5.1031	0.617529	-8.26375	1.41169e-16	5.29525e-13	BIRC5
ENSG00000164611	171.994	82.9132	188.006	84.4011	131.829	7.87593	7.54262	1.61246	5.677	77.7637	-4.48475	0.551381	-8.13367	4.16484e-16	1.17167e-12	PTTG1
ENSG00000088325	612.788	290.844	628.871	146.508	419.753	50.631	28.6619	24.1869	34.4933	254.642	-3.58902	0.452359	-7.93401	2.12175e-15	4.77521e-12	TPX2
ENSG00000113810	507.524	392.542	660.97	155.266	429.076	49.5059	39.2216	53.2113	47.3129	265.463	-3.18079	0.403895	-7.87529	3.39967e-15	5.46521e-12	SMC4
ENSG00000197614	100.565	112.71	58.9567	57.3291	82.3902	506.31	339.418	454.715	433.481	232.858	2.3972	0.303783	7.89117	2.99378e-15	5.46521e-12	MFAP5
ENSG00000166803	117.482	94.5729	129.705	75.6425	104.351	1.12513	4.52557	3.22493	2.95854	60.8969	-5.22402	0.666762	-7.83491	4.69169e-15	6.59944e-12	PCLAF
ENSG00000167900	178.573	85.5043	151.977	75.6425	122.924	5.62567	1.50852	0	2.37806	71.2616	-5.51285	0.707049	-7.79699	6.34028e-15	7.92747e-12	TK1
ENSG00000131747	2262.24	1078.52	2924.91	535.868	1700.38	38.2545	61.8494	22.5745	40.8928	989.173	-5.37727	0.693159	-7.75763	8.65326e-15	9.73751e-12	TOP2A
ENSG00000101224	218.987	148.985	326.882	223.743	229.649	41.6299	39.2216	37.0866	39.3127	148.076	-2.54328	0.332121	-7.65769	1.89312e-14	1.93667e-11	CDC25B
ENSG00000101057	177.633	79.0267	213.554	62.1065	133.08	1.12513	4.52557	1.61246	2.42106	77.0834	-5.83602	0.772002	-7.55959	4.04339e-14	3.79169e-11	MYBL2
ENSG00000117399	566.735	215.056	662.935	158.451	400.794	5.62567	3.01705	0	2.8809	230.26	-7.03962	0.937733	-7.50705	6.04729e-14	5.23462e-11	CDC20
ENSG00000104368	107.144	165.179	100.226	213.392	146.485	608.697	669.784	1502.82	927.099	481.034	2.6607	0.357583	7.44079	1.00083e-13	8.04456e-11	PLAT
ENSG00000013810	130.64	78.3789	215.519	51.7554	119.074	6.7508	3.01705	3.22493	4.33092	69.8981	-4.7242	0.635823	-7.43005	1.08555e-13	8.14379e-11	TACC3
ENSG00000158270	73.309	130.847	74.6785	94.7522	93.3968	11.2513	0	3.22493	4.82542	55.4376	-4.13994	0.563905	-7.34157	2.11105e-13	1.48473e-10	COLEC12
ENSG00000147274	2062.05	1316.9	1955.4	1552.66	1721.75	481.557	588.324	527.275	532.385	1212.02	-1.69383	0.2335	-7.25408	4.04413e-13	2.67698e-10	RBMX
ENSG00000011426	182.333	79.6744	165.734	37.4231	116.291	5.62567	3.01705	1.61246	3.41839	67.917	-5.01354	0.694917	-7.21458	5.40996e-13	3.38213e-10	ANLN
ENSG00000113140	1522.57	1989.92	1466.71	1789.14	1692.09	4276.63	5070.15	4861.58	4736.12	2996.67	1.48465	0.20654	7.18821	6.5648e-13	3.88809e-10	SPARC
ENSG00000272196	27.2559	8.42088	15.0667	23.8871	18.6577	91.1358	138.784	167.696	132.539	67.4638	2.84714	0.396828	7.17475	7.24401e-13	4.07584e-10	NA
ENSG00000100297	429.516	238.376	479.514	97.9372	311.336	40.5048	34.696	24.1869	33.1293	192.104	-3.22328	0.451866	-7.13327	9.80093e-13	5.2519e-10	MCM5
ENSG00000132780	640.044	505.253	880.42	189.504	553.805	88.8855	84.4773	49.9863	74.4497	348.367	-2.8905	0.410712	-7.03779	1.95316e-12	9.99039e-10	NASP
ENSG00000073150	8.45873	8.42088	9.82611	11.1473	9.46326	51.7561	61.8494	91.9104	68.5053	34.767	2.84725	0.410091	6.94297	3.8394e-12	1.87847e-09	PANX2
ENSG00000134057	121.242	71.2536	139.531	57.3291	97.3388	11.2513	9.05114	0	6.76749	58.5225	-3.77229	0.545685	-6.91294	4.74706e-12	2.22578e-09	CCNB1
ENSG00000138182	168.235	136.03	300.679	82.0124	171.739	12.3765	30.1705	4.83739	15.7948	104.906	-3.4463	0.501554	-6.87124	6.36445e-12	2.86477e-09	KIF20B
ENSG00000169607	114.663	80.97	159.183	31.0532	96.4673	3.3754	3.01705	0	2.13082	56.0374	-5.41404	0.798872	-6.77711	1.22607e-11	5.30653e-09	CKAP2L
ENSG00000214182	1152.27	789.619	1071.7	758.018	942.901	330.789	283.602	316.043	310.145	671.72	-1.60309	0.238973	-6.70824	1.96981e-11	8.20973e-09	PTMAP5
ENSG00000113368	99.6251	73.8446	172.285	31.8495	94.4009	0	6.03409	1.61246	2.54885	55.0357	-5.31757	0.80178	-6.63221	3.30702e-11	1.32907e-08	LMNB1
ENSG00000109685	209.589	143.803	333.433	90.771	194.399	20.2524	34.696	27.4119	27.4534	122.851	-2.83547	0.429382	-6.60361	4.01257e-11	1.55702e-08	NSD2
ENSG00000134690	169.175	54.4118	167.044	31.0532	105.421	5.62567	6.03409	4.83739	5.49905	62.5973	-4.25563	0.648542	-6.56184	5.3148e-11	1.99358e-08	CDCA8
ENSG00000119403	96.8055	57.6506	136.255	79.6237	92.5838	13.5016	7.54262	14.5122	11.8521	57.9845	-2.95891	0.451933	-6.54723	5.86132e-11	2.12766e-08	PHF19
ENSG00000121152	119.362	79.0267	146.737	19.1097	91.0588	3.3754	1.50852	1.61246	2.16546	52.9616	-5.32961	0.827266	-6.44243	1.17574e-10	4.13456e-08	NCAPH
ENSG00000198826	109.964	44.6954	105.467	37.4231	74.3873	3.3754	0	6.44985	3.27508	43.9106	-4.52182	0.706032	-6.40454	1.50819e-10	5.14293e-08	ARHGAP11A
ENSG00000210049	4644.78	2956.38	1930.5	3777.35	3327.25	9594.01	15978.3	12230.5	12600.9	7301.69	1.92128	0.301014	6.38267	1.74026e-10	5.75977e-08	NA
ENSG00000184205	67.6699	84.8565	75.9886	89.1785	79.4234	222.776	259.466	220.907	234.383	145.835	1.55852	0.245355	6.35211	2.12381e-10	6.63867e-08	TSPYL2
ENSG00000155324	34.7748	27.2059	17.687	40.6081	30.0689	111.388	194.599	120.935	142.307	78.1712	2.25048	0.354212	6.35349	2.10483e-10	6.63867e-08	GRAMD2B
ENSG00000272344	0.939859	3.88656	6.55074	22.2946	8.41795	113.638	84.4773	88.6855	95.6004	45.7819	3.50693	0.554125	6.32876	2.47132e-10	7.51616e-08	SNORD114-21
ENSG00000122566	670.12	623.145	694.379	515.962	625.901	259.906	235.33	193.496	229.577	456.048	-1.44391	0.22861	-6.31601	2.68408e-10	7.9484e-08	HNRNPA2B1
ENSG00000105968	468.05	368.575	410.076	368.658	403.84	129.39	170.463	103.198	134.35	288.344	-1.5866	0.251675	-6.30415	2.89774e-10	8.36108e-08	H2AZ2
ENSG00000189403	1214.3	697.637	1202.72	677.598	948.062	280.158	283.602	295.081	286.28	664.442	-1.72759	0.276209	-6.25465	3.9842e-10	1.12085e-07	HMGB1
ENSG00000156802	269.74	117.892	330.157	51.7554	192.386	20.2524	21.1193	22.5745	21.3154	119.07	-3.1763	0.509762	-6.23095	4.63619e-10	1.27246e-07	ATAD2
ENSG00000080986	98.6852	50.5253	127.084	27.0721	75.8417	5.62567	1.50852	0	2.37806	44.3573	-4.83723	0.776881	-6.22648	4.77034e-10	1.27811e-07	NDC80
ENSG00000166508	418.237	233.193	451.346	110.677	303.363	57.3818	55.8154	27.4119	46.8697	193.438	-2.68618	0.432149	-6.21588	5.10391e-10	1.33568e-07	MCM7
ENSG00000187514	12392	7002.28	11137.6	6436.78	9242.17	3113.24	2864.69	2831.48	2936.47	6539.73	-1.65404	0.266715	-6.20151	5.59231e-10	1.43023e-07	PTMA
ENSG00000175063	98.6852	65.4237	98.9162	25.4796	72.1262	1.12513	4.52557	0	1.88357	42.0222	-5.28287	0.852863	-6.19428	5.85525e-10	1.4642e-07	UBE2C
ENSG00000132967	1206.78	711.24	1148.35	570.902	909.317	281.283	257.957	249.932	263.058	632.348	-1.78834	0.291109	-6.14321	8.08682e-10	1.97828e-07	HMGB1P5
ENSG00000169908	306.394	176.838	453.966	206.225	285.856	67.508	46.7642	75.7858	63.3527	190.497	-2.17361	0.356227	-6.10175	1.04915e-09	2.51193e-07	TM4SF1
ENSG00000164032	757.527	435.942	711.411	438.727	585.902	160.894	199.125	185.433	181.817	412.723	-1.68953	0.278	-6.07743	1.22125e-09	2.86306e-07	H2AZ1
ENSG00000259781	776.324	485.172	746.13	367.862	593.872	176.646	165.938	175.758	172.781	413.404	-1.78063	0.293389	-6.06917	1.28571e-09	2.95267e-07	NA
ENSG00000210077	496.246	432.056	246.308	627.435	450.511	1119.51	5077.69	1781.77	2659.66	1397.29	2.56183	0.423084	6.05513	1.40303e-09	3.15766e-07	NA
ENSG00000087586	406.959	189.146	294.783	63.699	238.647	18.0021	34.696	40.3116	31.0032	149.657	-2.95781	0.488989	-6.04881	1.45915e-09	3.21958e-07	AURKA
ENSG00000124795	1517.87	778.607	1338.97	443.504	1019.74	244.154	229.295	224.132	232.527	682.362	-2.13206	0.354918	-6.0072	1.88755e-09	4.08473e-07	DEK
ENSG00000138668	724.631	555.778	698.309	519.147	624.466	267.782	227.787	178.983	224.851	453.202	-1.46945	0.24511	-5.99508	2.03384e-09	4.23829e-07	HNRNPD
ENSG00000167772	129.701	123.722	341.949	168.802	191.043	624.449	730.125	1378.66	911.077	499.629	2.25119	0.375383	5.99705	2.00936e-09	4.23829e-07	ANGPTL4
ENSG00000163535	95.8656	76.4356	158.528	33.442	91.0678	13.5016	6.03409	8.06231	9.19934	55.9813	-3.27573	0.546905	-5.98959	2.10371e-09	4.30418e-07	SGO2
ENSG00000148773	575.194	299.913	891.556	89.9748	464.159	1.12513	12.0682	1.61246	4.93526	267.349	-6.57655	1.10541	-5.94942	2.69091e-09	5.31332e-07	MKI67
ENSG00000210135	560.156	1072.69	540.436	741.297	728.645	1902.6	4175.59	2220.36	2766.18	1601.88	1.92403	0.323399	5.94939	2.69136e-09	5.31332e-07	NA
ENSG00000197744	829.896	557.073	695.689	473.761	639.105	217.151	158.395	249.932	208.492	454.557	-1.61572	0.271893	-5.9425	2.80711e-09	5.44628e-07	NA
ENSG00000138180	79.888	48.582	131.67	25.4796	71.4049	0	1.50852	3.22493	1.57782	41.479	-5.65798	0.960324	-5.89174	3.82156e-09	7.16733e-07	CEP55
ENSG00000203812	27.2559	15.5462	11.1363	39.8119	23.4376	87.7604	123.699	177.371	129.61	68.9401	2.47751	0.420332	5.89417	3.7657e-09	7.16733e-07	NA
ENSG00000112118	231.205	147.689	393.045	59.7178	207.914	22.5027	25.6449	37.0866	28.4114	130.984	-2.88092	0.490897	-5.86868	4.39268e-09	8.10341e-07	MCM3
ENSG00000176619	230.266	141.212	212.899	178.357	190.683	63.0075	63.358	40.3116	55.559	132.773	-1.76936	0.302096	-5.85696	4.71413e-09	8.55614e-07	LMNB2
ENSG00000090889	135.34	60.8894	94.3307	11.9436	75.6258	2.25027	3.01705	0	1.75577	43.9672	-5.37449	0.920018	-5.84172	5.16651e-09	9.22837e-07	KIF4A
ENSG00000101460	51.6923	63.4805	37.9943	51.7554	51.2306	157.519	211.193	138.672	169.128	101.758	1.72289	0.2951	5.83831	5.2732e-09	9.27177e-07	MAP1LC3A
ENSG00000091986	10883.6	8262.82	13746.7	9855.03	10687	28467	23143.8	31891.3	27834	18035.7	1.38098	0.236658	5.83536	5.36755e-09	9.29246e-07	CCDC80
ENSG00000123485	110.903	68.6625	186.696	20.7022	96.7411	4.50053	4.52557	12.8997	7.3086	58.4129	-3.76415	0.647122	-5.81676	5.99998e-09	1.023e-06	HJURP
ENSG00000136108	121.242	67.367	127.084	59.7178	93.8528	21.3775	12.0682	16.1246	16.5234	60.7116	-2.4858	0.428688	-5.79863	6.68597e-09	1.12294e-06	CKAP2
ENSG00000101335	1685.17	1379.73	716.651	1429.25	1302.7	4105.61	4057.93	3747.36	3970.3	2445.96	1.6082	0.277979	5.78533	7.23694e-09	1.19761e-06	MYL9
ENSG00000105202	2634.43	1605.8	2635.36	2366.42	2310.5	913.608	954.895	838.481	902.328	1707	-1.35618	0.234835	-5.77505	7.69292e-09	1.24482e-06	FBL
ENSG00000107281	69.5496	79.0267	53.061	110.677	78.0786	238.528	220.244	311.205	256.659	154.613	1.71733	0.297427	5.77395	7.74351e-09	1.24482e-06	NPDC1
ENSG00000167513	173.874	55.0596	138.876	23.8871	97.9241	13.5016	6.03409	3.22493	7.58687	59.2081	-3.63392	0.638265	-5.69344	1.24506e-08	1.97333e-06	CDT1
ENSG00000164985	348.688	279.832	415.317	200.652	311.122	103.512	102.58	54.8237	86.9719	215.058	-1.83239	0.322684	-5.6786	1.35803e-08	2.12249e-06	PSIP1
ENSG00000138778	221.807	174.247	317.056	35.0344	187.036	5.62567	3.01705	0	2.8809	108.112	-5.95319	1.05024	-5.6684	1.44136e-08	2.22186e-06	CENPE
ENSG00000275029	225.566	139.268	178.835	97.9372	160.402	40.5048	40.7301	45.149	42.128	109.713	-1.92948	0.343268	-5.62092	1.89941e-08	2.88839e-06	NA
ENSG00000282057	25.3762	11.6597	6.55074	9.55484	13.2854	67.508	61.8494	87.073	72.1435	38.5103	2.47137	0.441559	5.59691	2.18201e-08	3.27389e-06	NA
ENSG00000117632	816.738	466.387	794.605	342.382	605.028	86.6353	220.244	53.2113	120.03	397.172	-2.33481	0.417414	-5.5935	2.22532e-08	3.28759e-06	STMN1
ENSG00000143799	406.959	288.253	470.343	229.316	348.718	121.514	108.614	99.9727	110.034	246.425	-1.66129	0.297103	-5.59162	2.24957e-08	3.28759e-06	PARP1
ENSG00000066279	188.912	93.2774	323.607	39.0156	161.203	1.12513	4.52557	0	1.88357	92.9232	-6.43284	1.15135	-5.58722	2.3073e-08	3.32872e-06	ASPM
ENSG00000118523	173.874	288.253	121.844	229.316	203.322	499.559	802.534	698.196	666.763	401.94	1.71187	0.306896	5.57801	2.43291e-08	3.46551e-06	CCN2
ENSG00000071282	28.1958	26.5581	51.0958	47.7742	38.406	155.268	162.92	104.81	141	82.3747	1.8753	0.336518	5.57265	2.50887e-08	3.52903e-06	LMCD1
ENSG00000166851	95.8656	31.0925	84.5046	19.9059	57.8422	1.12513	6.03409	1.61246	2.9239	34.3058	-4.35646	0.785414	-5.54671	2.91095e-08	4.04406e-06	PLK1
ENSG00000154146	91.1663	20.7283	50.4407	47.7742	52.5274	2.25027	1.50852	6.44985	3.40288	31.474	-3.99581	0.720792	-5.54364	2.96243e-08	4.05726e-06	NRGN
ENSG00000198888	2912.62	7564.54	7778.35	5248	5875.88	24595.4	15266.3	20546	20135.9	11987.3	1.7768	0.320614	5.54187	2.99256e-08	4.05726e-06	ND1
ENSG00000049449	230.266	211.817	174.25	270.721	221.763	525.437	546.085	532.113	534.545	355.813	1.27075	0.229414	5.5391	3.04037e-08	4.07301e-06	RCN1
ENSG00000117525	22.5566	22.6716	9.82611	5.57366	15.157	55.1315	119.173	91.9104	88.7384	46.6919	2.54942	0.461132	5.52862	3.22765e-08	4.27303e-06	F3
ENSG00000213237	143.798	74.4924	112.673	54.9404	96.476	21.3775	21.1193	14.5122	19.003	63.2733	-2.33086	0.423609	-5.50238	3.74703e-08	4.84658e-06	NA
ENSG00000173530	119.362	90.0386	112.673	121.824	110.974	294.785	267.009	259.607	273.8	180.757	1.30676	0.237424	5.5039	3.71483e-08	4.84658e-06	TNFRSF10D
ENSG00000198830	510.344	297.322	314.436	304.959	356.765	136.141	113.139	124.16	124.48	257.214	-1.51512	0.276253	-5.48452	4.14582e-08	5.30147e-06	HMGN2
ENSG00000123975	43.2335	52.4685	128.395	48.5705	68.1668	4.50053	10.5597	11.2872	8.78248	42.7164	-3.00235	0.548389	-5.47486	4.37865e-08	5.53629e-06	CKS2
ENSG00000164692	1607.16	3342.44	2560.69	2214.34	2431.15	5806.81	8286.32	6193.47	6762.2	4287.32	1.47552	0.270816	5.44844	5.08138e-08	6.35342e-06	COL1A2
ENSG00000198467	2112.8	1563.04	1185.68	2024.03	1721.39	3604.93	4871.02	5190.52	4555.49	2936	1.40419	0.257892	5.44489	5.18362e-08	6.41004e-06	TPM2
ENSG00000183087	26.3161	28.5014	42.5798	50.9592	37.0891	113.638	214.21	104.81	144.22	83.0022	1.95519	0.36002	5.43079	5.61059e-08	6.86261e-06	GAS6
ENSG00000198134	135.34	84.2088	129.05	73.2538	105.463	29.2535	27.1534	24.1869	26.8646	71.778	-1.96508	0.363597	-5.40457	6.49644e-08	7.86069e-06	NA
ENSG00000276043	113.723	47.9342	85.8147	15.1285	65.6501	5.62567	6.03409	4.83739	5.49905	39.8711	-3.57123	0.662729	-5.38867	7.09824e-08	8.4857e-06	UHRF1
ENSG00000164087	109.024	58.2984	83.8495	35.0344	71.5515	7.87593	15.0852	11.2872	11.4161	45.7792	-2.66668	0.49502	-5.38701	7.16379e-08	8.4857e-06	POC1A
ENSG00000228716	149.438	100.403	134.945	79.6237	116.102	40.5048	7.54262	19.3496	22.4657	75.9723	-2.32986	0.4332	-5.37826	7.52071e-08	8.81568e-06	DHFR
ENSG00000149136	727.451	468.33	750.715	452.263	599.69	239.653	235.33	177.371	217.451	435.873	-1.4612	0.27218	-5.36851	7.93891e-08	9.20995e-06	SSRP1
ENSG00000132475	997.191	932.774	1131.97	734.927	949.215	393.797	455.574	369.254	406.208	716.498	-1.22474	0.229109	-5.34568	9.00794e-08	1.03435e-05	H3-3B
ENSG00000146197	1255.65	1524.83	917.104	1000.07	1174.41	3322.52	2529.79	2750.86	2867.72	1900.12	1.28817	0.241767	5.32815	9.92191e-08	1.12779e-05	SCUBE3
ENSG00000164283	80.8279	46.6387	101.537	17.5172	61.6301	7.87593	1.50852	6.44985	5.2781	37.4792	-3.5113	0.659526	-5.32397	1.01527e-07	1.14248e-05	ESM1
ENSG00000161888	47.9328	40.1611	73.3683	21.4984	45.7402	1.12513	7.54262	1.61246	3.42674	27.6058	-3.79984	0.715334	-5.31197	1.08444e-07	1.20823e-05	SPC24
ENSG00000123374	215.228	132.791	241.722	49.3667	159.777	29.2535	34.696	25.7994	29.9163	104.122	-2.41662	0.456632	-5.29226	1.20811e-07	1.33283e-05	CDK2
ENSG00000210184	166.355	198.214	146.082	129.787	160.109	342.041	734.651	383.766	486.819	300.128	1.60259	0.303833	5.27458	1.33061e-07	1.45372e-05	NA
ENSG00000137310	112.783	38.2178	90.4002	11.1473	63.1371	3.3754	6.03409	3.22493	4.21147	37.8833	-3.91555	0.742925	-5.27045	1.36087e-07	1.47249e-05	TCF19
ENSG00000117724	436.095	325.175	663.59	93.956	379.704	6.7508	34.696	8.06231	16.503	224.046	-4.53231	0.86084	-5.26499	1.402e-07	1.50254e-05	CENPF
ENSG00000133119	78.0083	42.1044	74.6785	19.9059	53.6743	5.62567	3.01705	8.06231	5.56834	33.0574	-3.27494	0.623192	-5.2551	1.4794e-07	1.57054e-05	RFC3
ENSG00000137404	61.0909	48.582	89.7452	50.1629	62.3952	12.3765	16.5938	3.22493	10.7317	40.2537	-2.51776	0.479491	-5.2509	1.51359e-07	1.59182e-05	NRM
ENSG00000166557	343.988	259.752	225.346	334.42	290.876	716.71	636.597	678.847	677.385	456.523	1.22195	0.233196	5.24004	1.60541e-07	1.67275e-05	TMED3
ENSG00000135486	778.203	592.7	716.651	693.522	695.269	345.416	306.23	317.655	323.1	535.768	-1.10395	0.210845	-5.23586	1.64218e-07	1.69536e-05	HNRNPA1
ENSG00000104518	42.2937	51.173	54.3712	29.4608	44.3247	10.1262	1.50852	0	3.87824	26.9905	-3.34887	0.642022	-5.21612	1.82708e-07	1.8691e-05	GSDMD
ENSG00000168078	78.9482	31.7402	119.224	16.721	61.6582	1.12513	1.50852	0	0.877885	35.6095	-6.07483	1.16541	-5.21262	1.86188e-07	1.88754e-05	PBK
ENSG00000135899	132.52	108.824	104.157	85.9936	107.874	255.405	260.974	266.056	260.812	173.419	1.27563	0.244891	5.20895	1.89915e-07	1.90814e-05	SP110
ENSG00000213707	532.9	275.298	501.132	247.63	389.24	97.8866	138.784	127.385	121.352	274.431	-1.68437	0.323571	-5.20556	1.93416e-07	1.92611e-05	NA
ENSG00000130816	498.125	310.925	644.593	221.354	418.749	127.14	108.614	127.385	121.046	291.162	-1.79007	0.343988	-5.20388	1.95171e-07	1.92654e-05	DNMT1
ENSG00000088832	1340.24	1189.29	1172.58	1958.74	1415.21	2853.34	5472.92	3449.06	3925.11	2490.88	1.4717	0.283362	5.1937	2.06151e-07	2.01723e-05	FKBP1A
ENSG00000173207	85.5272	60.8894	144.771	37.4231	82.1528	18.0021	13.5767	8.06231	13.2137	52.6075	-2.61208	0.504544	-5.17711	2.25346e-07	2.13094e-05	CKS1B
ENSG00000182628	206.769	165.179	165.734	169.598	176.82	74.2588	72.4091	54.8237	67.1639	129.825	-1.38832	0.267927	-5.18172	2.19855e-07	2.13094e-05	SKA2
ENSG00000167397	596.811	673.022	547.642	591.604	602.27	1228.65	1359.18	1115.82	1234.55	873.247	1.03549	0.199955	5.17862	2.23534e-07	2.13094e-05	VKORC1
ENSG00000266402	2809.24	2622.13	2278.35	4676.3	3096.5	7439.38	7958.97	8915.31	8104.55	5242.81	1.38814	0.267994	5.17975	2.22187e-07	2.13094e-05	SNHG25
ENSG00000144810	543.239	576.506	599.393	1073.33	698.116	1579.69	1749.89	3212.03	2180.53	1333.44	1.64282	0.318319	5.16093	2.45732e-07	2.30435e-05	COL8A1
ENSG00000119969	120.302	73.8446	161.148	23.8871	94.7955	15.7519	4.52557	16.1246	12.134	59.3691	-2.95533	0.573402	-5.15403	2.54944e-07	2.37098e-05	HELLS
ENSG00000130508	1515.05	1701.02	1037.64	1141.01	1348.68	3114.37	2744	4016.64	3291.67	2181.39	1.28721	0.250154	5.14568	2.66554e-07	2.45863e-05	PXDN
ENSG00000154310	5.63916	1.94328	6.55074	5.57366	4.92671	28.1283	42.2386	30.6368	33.6679	17.2444	2.78392	0.542541	5.13126	2.87809e-07	2.6331e-05	TNIK
ENSG00000254132	132.52	242.91	117.258	146.508	159.799	401.673	730.125	382.154	504.65	307.592	1.65678	0.323638	5.11923	3.06788e-07	2.7841e-05	MTND6P3
ENSG00000115129	147.558	104.937	96.2959	164.025	128.204	402.798	248.906	425.69	359.131	227.173	1.48994	0.291159	5.11729	3.0995e-07	2.79029e-05	TP53I3
ENSG00000163808	65.7901	41.4566	82.5394	12.7398	50.6315	1.12513	6.03409	4.83739	3.99887	30.6461	-3.73242	0.730409	-5.11004	3.22098e-07	2.87664e-05	KIF15
ENSG00000099337	68.6097	46.6387	45.8552	36.6269	49.4326	133.891	120.682	198.333	150.969	92.948	1.61382	0.316315	5.10192	3.36218e-07	2.97911e-05	KCNK6
ENSG00000114346	64.8503	32.388	62.8871	21.4984	45.4059	2.25027	6.03409	6.44985	4.9114	28.0511	-3.26396	0.641786	-5.08575	3.66181e-07	3.21925e-05	ECT2
ENSG00000143815	44.1734	24.6149	79.9191	38.2194	46.7317	5.62567	7.54262	3.22493	5.4644	29.0457	-3.08745	0.608538	-5.07356	3.90438e-07	3.37969e-05	LBR
ENSG00000011405	312.973	275.946	318.366	254	290.321	697.583	503.847	825.581	675.67	455.471	1.21864	0.240176	5.07393	3.89679e-07	3.37969e-05	PIK3C2A
ENSG00000178999	175.754	73.8446	227.311	31.0532	126.991	2.25027	0	6.44985	2.90004	73.8089	-5.48266	1.08103	-5.0717	3.94282e-07	3.38691e-05	AURKB
ENSG00000225972	1197.38	4766.86	5255.66	3571.92	3697.96	17570.1	10092	15365.2	14342.4	8259.87	1.95535	0.38573	5.06922	3.99439e-07	3.40522e-05	MTND1P23
ENSG00000106462	133.46	60.2417	135.6	28.6645	89.4916	18.0021	7.54262	14.5122	13.3523	56.8605	-2.72699	0.538756	-5.06165	4.15652e-07	3.49961e-05	EZH2
ENSG00000130827	77.0685	114.006	91.7104	109.084	97.9673	211.525	233.821	283.793	243.047	160.144	1.30543	0.257931	5.06115	4.16731e-07	3.49961e-05	PLXNA3
ENSG00000124097	114.663	73.8446	132.325	62.1065	95.7347	24.7529	19.6108	29.0243	24.4627	65.1896	-1.96991	0.389464	-5.05801	4.23653e-07	3.53138e-05	NA
ENSG00000123989	212.408	209.874	97.6061	198.263	179.538	564.817	438.98	486.964	496.92	315.559	1.47134	0.291877	5.04096	4.63197e-07	3.83261e-05	CHPF
ENSG00000166165	22.5566	10.3642	11.1363	59.7178	25.9437	154.143	140.293	125.772	140.069	74.8547	2.44411	0.48607	5.02831	4.94814e-07	4.06434e-05	CKB
ENSG00000255198	201.13	117.892	110.708	177.561	151.823	408.423	359.028	404.728	390.727	254.21	1.36858	0.272468	5.02291	5.08947e-07	4.15013e-05	NA
ENSG00000237649	47.9328	21.3761	75.3335	19.1097	40.938	2.25027	3.01705	0	1.75577	24.1456	-4.4898	0.894678	-5.01834	5.21199e-07	4.21946e-05	KIFC1
ENSG00000162607	145.678	73.8446	121.189	29.4608	92.5431	18.0021	18.1023	11.2872	15.7972	59.652	-2.53862	0.506671	-5.01039	5.43186e-07	4.33509e-05	USP1
ENSG00000094916	576.134	473.512	518.164	420.413	497.056	262.156	206.668	182.208	217.011	377.036	-1.19083	0.237668	-5.01048	5.42941e-07	4.33509e-05	CBX5
ENSG00000214821	59.2111	44.6954	43.89	20.7022	42.1247	1.12513	3.01705	9.67478	4.60565	26.0451	-3.28933	0.657207	-5.005	5.58607e-07	4.42677e-05	NA
ENSG00000115419	77.0685	73.8446	100.226	77.235	82.0936	178.896	200.634	214.458	197.996	131.766	1.26597	0.253667	4.99067	6.01705e-07	4.73496e-05	GLS
ENSG00000178921	61.0909	49.2297	70.0929	34.2382	53.6629	10.1262	9.05114	12.8997	10.6923	35.247	-2.33605	0.468496	-4.98627	6.15563e-07	4.81037e-05	PFAS
ENSG00000175832	75.1887	81.6177	119.879	101.122	94.4518	18.0021	33.1875	32.2493	27.813	65.8923	-1.78839	0.359075	-4.98056	6.33995e-07	4.88654e-05	ETV4
ENSG00000251562	5116.59	16306.7	19491.1	17090.4	14501.2	50177.6	43931.2	52935.5	49014.8	29292.7	1.75701	0.352746	4.98095	6.32745e-07	4.88654e-05	MALAT1
ENSG00000170919	141.919	177.486	118.568	179.153	154.282	325.164	413.335	351.517	363.339	243.877	1.23473	0.248069	4.97735	6.4462e-07	4.93463e-05	NA
ENSG00000137831	505.644	434.647	379.943	554.181	468.604	1056.5	847.79	1270.62	1058.3	721.332	1.17591	0.237504	4.95111	7.37899e-07	5.61053e-05	UACA
ENSG00000136542	18.7972	25.9104	20.9624	44.5893	27.5648	70.8834	117.665	111.26	99.936	58.5811	1.85275	0.374586	4.94613	7.57018e-07	5.71727e-05	GALNT5
ENSG00000135111	361.846	513.026	431.039	229.316	383.807	129.39	161.412	122.547	137.783	278.368	-1.47958	0.299229	-4.94463	7.62868e-07	5.72303e-05	TBX3
ENSG00000139618	74.2489	53.7641	128.395	10.3511	66.6896	9.00107	3.01705	6.44985	6.15599	40.7466	-3.41027	0.689998	-4.94244	7.71515e-07	5.74957e-05	BRCA2
ENSG00000131737	40.4139	31.7402	9.82611	21.4984	25.8697	41.6299	294.162	138.672	158.155	82.5632	2.61593	0.530556	4.93053	8.20059e-07	6.07113e-05	KRT34
ENSG00000145147	74.2489	57.0029	79.264	66.8839	69.3499	24.7529	18.1023	11.2872	18.0475	47.3632	-1.90937	0.387728	-4.92452	8.45683e-07	6.21991e-05	SLIT2
ENSG00000210082	71957.5	110196	78556.5	86703.8	86853.5	176122	172634	196274	181676	127492	1.06471	0.216295	4.92248	8.54533e-07	6.24419e-05	NA
ENSG00000182481	226.506	115.949	208.314	82.8087	158.394	45.0053	49.7813	32.2493	42.3453	108.659	-1.898	0.3866	-4.90947	9.13226e-07	6.63002e-05	KPNA2
ENSG00000226380	7.51887	6.4776	7.20582	1.59247	5.69869	57.3818	25.6449	29.0243	37.3503	19.2637	2.72233	0.555387	4.90168	9.50191e-07	6.85417e-05	NA
ENSG00000118985	119.362	83.561	76.6437	126.602	101.542	199.149	307.739	299.918	268.935	173.282	1.4066	0.28734	4.89524	9.81843e-07	7.03738e-05	ELL2
ENSG00000142192	266.92	387.36	241.067	306.551	300.475	568.192	769.347	743.345	693.628	468.969	1.20511	0.24641	4.89065	1.00504e-06	7.11302e-05	APP
ENSG00000198542	9.39859	21.3761	28.1682	49.3667	27.0774	138.391	134.259	80.6231	117.758	65.9404	2.1183	0.433029	4.89181	9.99108e-07	7.11302e-05	ITGBL1
ENSG00000082781	456.772	360.802	324.262	351.937	373.443	786.468	817.619	720.771	774.953	545.519	1.05482	0.215811	4.8877	1.02019e-06	7.16943e-05	ITGB5
ENSG00000244625	5.63916	8.42088	2.6203	4.77742	5.36444	28.1283	36.2046	33.8617	32.7315	17.0932	2.60305	0.532688	4.88663	1.02575e-06	7.16943e-05	NA
ENSG00000136111	51.6923	35.6268	32.7537	40.6081	40.1702	109.138	132.75	95.1353	112.341	71.1006	1.49317	0.305644	4.88534	1.03248e-06	7.17192e-05	TBC1D4
ENSG00000109881	203.949	133.438	229.276	122.621	172.321	63.0075	43.7472	64.4985	57.0844	122.934	-1.5911	0.3258	-4.88366	1.04134e-06	7.18908e-05	CCDC34
ENSG00000182752	294.176	617.963	146.082	564.532	405.688	1376.04	1221.9	1986.55	1528.17	886.75	1.913	0.392341	4.87586	1.08334e-06	7.43343e-05	PAPPA
ENSG00000167325	141.919	113.358	238.447	99.5296	148.313	52.8813	40.7301	14.5122	36.0412	100.197	-2.02171	0.415857	-4.86156	1.16466e-06	7.94299e-05	RRM1
ENSG00000207005	1.87972	1.29552	0.655074	2.38871	1.55476	16.877	15.0852	29.0243	20.3289	9.6008	3.74526	0.772206	4.85009	1.23407e-06	8.36564e-05	RNU1-2
ENSG00000167123	210.528	263.638	170.319	278.683	230.792	465.805	540.051	586.936	530.931	359.423	1.20099	0.247766	4.84727	1.25174e-06	8.43463e-05	CERCAM
ENSG00000006634	128.761	59.5939	138.221	46.978	93.3883	7.87593	18.1023	29.0243	18.3342	61.2223	-2.38149	0.49199	-4.84053	1.29494e-06	8.67377e-05	DBF4
ENSG00000099901	1074.26	635.452	991.127	685.56	846.6	369.044	374.114	343.455	362.204	639.002	-1.22414	0.252989	-4.83871	1.30688e-06	8.70194e-05	RANBP1
ENSG00000154096	377.823	306.39	242.377	389.36	328.988	597.446	1068.03	782.044	815.842	537.639	1.31053	0.271054	4.83493	1.33193e-06	8.81662e-05	THY1
ENSG00000154736	46.0531	40.1611	6.55074	23.8871	29.163	111.388	128.224	161.246	133.62	73.9301	2.20326	0.458077	4.8098	1.51079e-06	9.88423e-05	ADAMTS5
ENSG00000204941	30.0755	3.2388	3.27537	7.16613	10.9389	50.631	99.5625	85.4605	78.5514	39.9157	2.88774	0.600319	4.81033	1.50678e-06	9.88423e-05	PSG5
ENSG00000144554	36.6545	30.4447	84.5046	15.1285	41.6831	4.50053	0	4.83739	3.11264	25.1529	-3.71719	0.773787	-4.8039	1.55606e-06	0.000101216	FANCD2
ENSG00000138758	1673.89	1295.52	1099.21	1436.41	1376.26	2636.19	2959.72	2847.61	2814.51	1992.65	1.03248	0.215067	4.80075	1.58069e-06	0.000102227	SEPTIN11
ENSG00000160679	177.633	253.922	355.05	220.558	251.791	110.263	63.358	93.5228	89.048	182.044	-1.496	0.311897	-4.79644	1.61511e-06	0.000103529	CHTOP
ENSG00000133142	304.514	276.593	235.172	327.253	285.883	552.44	680.344	565.974	599.586	420.327	1.06926	0.222952	4.79593	1.61922e-06	0.000103529	TCEAL4
ENSG00000111665	55.4517	27.2059	74.6785	13.536	42.718	1.12513	0	1.61246	0.912532	24.8014	-5.53888	1.15574	-4.7925	1.64715e-06	0.000104677	CDCA3
ENSG00000122952	56.3916	27.2059	52.4059	11.9436	36.9867	1.12513	0	4.83739	1.98751	21.9871	-4.29934	0.897294	-4.79145	1.65579e-06	0.000104677	ZWINT
ENSG00000282886	34.7748	33.0357	36.6842	21.4984	31.4983	5.62567	0	1.61246	2.41271	19.033	-3.55679	0.742976	-4.78722	1.69105e-06	0.00010631	NA
ENSG00000138376	61.0909	22.0238	74.6785	11.1473	42.2351	1.12513	6.03409	0	2.38641	25.1571	-4.1759	0.876738	-4.763	1.90736e-06	0.000119242	BARD1
ENSG00000136153	376.884	194.328	225.346	143.323	234.97	774.092	642.631	551.462	656.062	415.438	1.48436	0.312969	4.74283	2.10756e-06	0.00013103	LMO7
ENSG00000079931	16.9175	18.1373	24.2377	58.9215	29.5535	82.1347	164.429	120.935	122.499	69.3875	2.04993	0.433935	4.72404	2.31201e-06	0.000142951	MOXD1
ENSG00000215105	38.5342	49.8775	26.203	31.0532	36.417	91.1358	113.139	111.26	105.178	65.8861	1.5261	0.324302	4.7058	2.52869e-06	0.000155493	NA
ENSG00000213853	110.903	86.7998	104.812	57.3291	89.961	24.7529	33.1875	24.1869	27.3758	63.1388	-1.71952	0.365884	-4.69962	2.60645e-06	0.000159404	EMP2
ENSG00000138587	65.7901	55.0596	106.122	37.4231	66.0987	19.1273	13.5767	9.67478	14.1263	43.8248	-2.20242	0.469004	-4.69595	2.65366e-06	0.000161414	MNS1
ENSG00000112081	677.639	421.044	565.329	461.817	531.457	284.659	196.108	196.72	225.829	400.474	-1.22982	0.262369	-4.68738	2.76731e-06	0.000167423	SRSF3
ENSG00000120802	157.896	63.4805	142.151	27.0721	97.65	22.5027	18.1023	9.67478	16.7599	62.9828	-2.52279	0.539922	-4.67252	2.97534e-06	0.000179045	TMPO
ENSG00000162613	405.079	312.22	382.563	277.09	344.238	151.893	173.48	140.284	155.219	263.23	-1.1485	0.246061	-4.66754	3.04824e-06	0.000181491	FUBP1
ENSG00000108821	31359.3	57559.9	33533.9	17172.4	34906.4	101871	98925.9	99153.6	99983.4	62796.5	1.51819	0.325217	4.66822	3.03814e-06	0.000181491	COL1A1
ENSG00000197061	1884.42	1228.15	2222.01	467.391	1450.49	131.641	285.111	85.4605	167.404	900.598	-3.11539	0.667894	-4.66449	3.09386e-06	0.000183238	H4C3
ENSG00000124762	1171.06	1580.53	693.724	1582.12	1256.86	3617.3	2766.63	3200.74	3194.89	2087.45	1.34612	0.28887	4.65994	3.16299e-06	0.000186351	CDKN1A
ENSG00000169045	355.267	300.561	315.091	255.592	306.628	137.266	161.412	90.2979	129.659	230.784	-1.23811	0.266273	-4.64977	3.32302e-06	0.00019476	HNRNPH1
ENSG00000137804	44.1734	18.785	74.6785	11.1473	37.196	1.12513	3.01705	0	1.38073	21.8466	-4.75076	1.02228	-4.64721	3.36455e-06	0.000196172	NUSAP1
ENSG00000184897	463.351	302.504	438.245	215.78	354.97	136.141	155.378	96.7478	129.422	258.307	-1.45317	0.313435	-4.63628	3.54744e-06	0.000204714	H1-10
ENSG00000172667	281.958	386.713	197.177	398.915	316.191	786.468	668.276	846.543	767.096	509.436	1.27869	0.275789	4.63648	3.54399e-06	0.000204714	ZMAT3
ENSG00000185361	38.5342	41.4566	77.2988	27.8683	46.2895	7.87593	7.54262	9.67478	8.36444	30.0359	-2.48107	0.535469	-4.63346	3.59608e-06	0.000206462	TNFAIP8L1
ENSG00000269834	10.3385	13.603	6.55074	16.721	11.8033	38.2545	55.8154	49.9863	48.0187	27.3242	2.02283	0.437586	4.6227	3.7878e-06	0.000216366	ZNF528-AS1
ENSG00000163507	85.5272	57.6506	115.293	7.16613	66.4093	5.62567	7.54262	9.67478	7.61435	41.2114	-3.14388	0.682155	-4.60874	4.05112e-06	0.000230239	CIP2A
ENSG00000271811	31.0154	100.403	109.397	22.2946	65.7775	15.7519	1.50852	6.44985	7.90341	40.9743	-3.00488	0.652563	-4.60474	4.12984e-06	0.000233533	NA
ENSG00000177606	560.156	603.064	486.72	201.448	462.847	133.891	188.565	143.509	155.322	331.051	-1.57688	0.343614	-4.58909	4.45183e-06	0.000249236	JUN
ENSG00000118473	17.8573	86.152	51.7509	52.5516	52.078	163.144	214.21	170.921	182.759	108.084	1.80055	0.392318	4.58951	4.44284e-06	0.000249236	SGIP1
ENSG00000259020	245.303	136.03	162.458	94.7522	159.636	63.0075	49.7813	38.6991	50.4959	112.862	-1.64841	0.359576	-4.58431	4.55483e-06	0.00025374	NA
ENSG00000180354	24.4363	28.5014	23.5827	19.1097	23.9075	59.6321	129.733	56.4362	81.9337	48.7759	1.77046	0.387386	4.57027	4.87097e-06	0.000270015	MTURN
ENSG00000188706	234.025	273.355	214.864	296.996	254.81	511.936	466.134	585.324	521.131	368.948	1.03179	0.226109	4.56326	5.03647e-06	0.000277821	ZDHHC9
ENSG00000203760	65.7901	30.4447	55.0262	19.9059	42.7918	7.87593	3.01705	8.06231	6.31843	27.1603	-2.74121	0.601689	-4.55586	5.21712e-06	0.000286382	CENPW
ENSG00000075218	125.001	34.3313	132.98	14.3323	76.6612	0	1.50852	1.61246	1.04033	44.2523	-6.31257	1.38697	-4.55134	5.33054e-06	0.000288477	GTSE1
ENSG00000092470	46.993	27.2059	65.5074	8.75861	37.1162	1.12513	0	1.61246	0.912532	21.6004	-5.33712	1.17266	-4.55127	5.33219e-06	0.000288477	WDR76
ENSG00000162063	66.73	24.6149	121.844	14.3323	56.8802	5.62567	6.03409	8.06231	6.57402	35.3204	-3.12677	0.686957	-4.55162	5.32333e-06	0.000288477	CCNF
ENSG00000131153	81.7678	33.6835	83.1944	7.96237	51.652	3.3754	9.05114	3.22493	5.21715	31.7514	-3.32485	0.732491	-4.5391	5.64944e-06	0.000304178	GINS2
ENSG00000092853	256.582	120.483	300.024	25.4796	175.642	6.7508	13.5767	1.61246	7.31332	103.501	-4.58257	1.01003	-4.53707	5.70415e-06	0.000305661	CLSPN
ENSG00000245571	0.939859	4.53432	3.27537	7.16613	3.97892	33.754	21.1193	25.7994	26.8909	13.7983	2.74305	0.605155	4.53282	5.82027e-06	0.000310405	FAM111A-DT
ENSG00000166619	49.8125	54.4118	42.5798	58.1253	51.2324	105.763	185.548	112.872	134.728	87.0161	1.3927	0.307379	4.53091	5.87313e-06	0.000311747	BLCAP
ENSG00000117650	43.2335	25.2626	43.2349	10.3511	30.5205	1.12513	1.50852	1.61246	1.41537	18.0469	-4.45773	0.984902	-4.52607	6.00913e-06	0.000317468	NEK2
ENSG00000123080	42.2937	11.0119	50.4407	22.2946	31.5102	2.25027	0	1.61246	1.28758	18.5577	-4.52961	1.00168	-4.52202	6.1252e-06	0.000322088	CDKN2C
ENSG00000279118	56.3916	18.1373	21.6174	11.9436	27.0225	79.8845	126.716	119.322	108.641	62.0018	2.02193	0.447814	4.51512	6.32813e-06	0.000331211	NA
ENSG00000122966	38.5342	24.6149	60.9219	7.96237	33.0083	2.25027	1.50852	1.61246	1.79042	19.6292	-4.17698	0.925554	-4.51295	6.39314e-06	0.000333065	CIT
ENSG00000176909	31.0154	55.7073	51.7509	38.2194	44.1732	7.87593	15.0852	4.83739	9.26618	29.2131	-2.26318	0.502402	-4.50471	6.64624e-06	0.000342385	MAMSTR
ENSG00000198682	294.176	240.967	250.238	359.899	286.32	606.447	502.338	744.958	617.914	428.432	1.11048	0.246544	4.50417	6.66332e-06	0.000342385	PAPSS2
ENSG00000102359	67.6699	108.176	98.2611	100.326	93.6082	195.773	193.091	270.894	219.919	147.742	1.22559	0.272007	4.50572	6.61478e-06	0.000342385	SRPX2
ENSG00000214548	191.731	625.736	300.679	374.231	373.094	877.604	986.574	1457.67	1107.28	687.746	1.56755	0.348306	4.50049	6.77985e-06	0.000346789	MEG3
ENSG00000134508	2.81958	3.88656	1.31015	2.38871	2.60125	19.1273	25.6449	17.7371	20.8364	10.4163	3.00207	0.668963	4.48765	7.20137e-06	0.000366684	CABLES1
ENSG00000204392	106.204	110.119	157.873	133.768	126.991	49.5059	58.8324	22.5745	43.6376	91.2681	-1.53216	0.341616	-4.48505	7.28961e-06	0.000369505	LSM2
ENSG00000065923	105.264	147.041	91.0553	84.4011	106.941	185.647	283.602	361.192	276.814	179.743	1.36684	0.304932	4.48244	7.37949e-06	0.000372383	SLC9A7
ENSG00000092820	350.568	124.37	292.163	193.486	240.147	69.7583	98.054	72.5608	80.1244	171.566	-1.58418	0.354541	-4.46825	7.88638e-06	0.000396185	EZR
ENSG00000130713	88.3468	70.6058	97.6061	49.3667	76.4813	21.3775	24.1364	25.7994	23.7711	53.8912	-1.69335	0.379683	-4.45989	8.20001e-06	0.000408295	EXOSC2
ENSG00000198840	7749.14	10502.1	12536.8	10725.3	10378.3	25044.3	17130.8	22726.1	21633.7	15202.1	1.05968	0.237586	4.4602	8.18826e-06	0.000408295	ND3
ENSG00000126432	243.424	284.367	205.038	324.865	264.423	509.685	553.628	572.424	545.246	384.776	1.04375	0.234417	4.45254	8.48623e-06	0.000420685	PRDX5
ENSG00000137807	51.6923	26.5581	43.89	15.1285	34.3172	2.25027	4.52557	6.44985	4.40856	21.4992	-3.01284	0.677095	-4.44966	8.60077e-06	0.0004235	KIF23
ENSG00000111602	93.0461	79.6744	108.087	31.8495	78.1643	19.1273	25.6449	11.2872	18.6865	52.6738	-2.05958	0.462908	-4.44922	8.61828e-06	0.0004235	TIMELESS
ENSG00000058804	48.8727	25.2626	85.1596	27.8683	46.7908	11.2513	4.52557	6.44985	7.40892	29.9129	-2.62154	0.589985	-4.44341	8.85434e-06	0.000433208	NDC1
ENSG00000168542	478.388	1004.03	771.677	1224.61	869.676	2028.62	2000.3	2462.23	2163.72	1424.26	1.31443	0.296011	4.44048	8.97577e-06	0.000437248	COL3A1
ENSG00000139734	145.678	95.2207	202.418	21.4984	116.204	31.5037	18.1023	11.2872	20.2978	75.1012	-2.49671	0.56327	-4.43252	9.31362e-06	0.000451751	DIAPH3
ENSG00000089280	737.79	539.584	771.677	613.103	665.538	326.289	371.097	283.793	327.06	520.476	-1.02429	0.231546	-4.4237	9.70227e-06	0.000468582	FUS
ENSG00000185561	50.7524	60.2417	41.9247	65.2914	54.5526	144.017	108.614	145.122	132.584	87.9947	1.28322	0.290423	4.41845	9.94093e-06	0.000478057	TLCD2
ENSG00000187173	53.572	22.0238	5.89567	17.5172	24.7522	95.6363	1051.44	377.316	508.131	231.915	4.36438	0.990832	4.40476	1.059e-05	0.000507104	LCE2A
ENSG00000243014	78.9482	35.6268	56.3364	8.75861	44.9175	3.3754	9.05114	3.22493	5.21715	27.9031	-3.1225	0.710634	-4.39396	1.11306e-05	0.000530732	NA
ENSG00000112039	29.1356	18.1373	51.7509	17.5172	29.1352	0	4.52557	3.22493	2.5835	17.7559	-3.61417	0.824443	-4.38376	1.16646e-05	0.000553846	FANCE
ENSG00000116133	269.74	172.952	313.125	191.097	236.728	99.0117	113.139	58.0487	90.0665	173.873	-1.38939	0.317199	-4.38018	1.1858e-05	0.000558317	DHCR24
ENSG00000078401	4.6993	1.29552	1.96522	3.18495	2.78625	24.7529	28.6619	11.2872	21.5674	10.8353	3.01644	0.688518	4.38106	1.18102e-05	0.000558317	EDN1
ENSG00000183876	78.0083	129.552	52.4059	60.514	80.1201	32.6289	7.54262	1.61246	13.928	51.752	-2.45793	0.563052	-4.36538	1.26904e-05	0.00059502	ARSI
ENSG00000114698	12.2182	29.1492	34.0639	31.0532	26.6211	99.0117	58.8324	99.9727	85.9389	52.043	1.67959	0.385475	4.35719	1.31745e-05	0.000612612	PLSCR4
ENSG00000197635	4.6993	11.0119	15.0667	13.536	11.0785	51.7561	33.1875	48.3739	44.4392	25.3759	1.987	0.456005	4.35741	1.31613e-05	0.000612612	DPP4
ENSG00000188042	582.713	417.157	399.595	134.564	383.507	164.269	93.5284	54.8237	104.207	263.807	-1.87151	0.429692	-4.35547	1.32782e-05	0.000613575	ARL4C
ENSG00000223361	480.268	704.763	311.16	979.372	618.891	1657.32	1487.4	1894.64	1679.79	1073.56	1.44058	0.330784	4.35504	1.33042e-05	0.000613575	FTH1P10
ENSG00000166394	21.6168	29.1492	75.3335	31.8495	39.4872	9.00107	6.03409	0	5.01172	24.712	-2.90556	0.667525	-4.35273	1.34451e-05	0.000615394	CYB5R2
ENSG00000164733	870.31	1441.27	1012.09	1215.06	1134.68	2335.78	4990.19	1828.53	3051.5	1956.18	1.42694	0.327836	4.3526	1.3453e-05	0.000615394	CTSB
ENSG00000123737	179.513	66.7192	104.157	65.2914	103.92	30.3786	18.1023	37.0866	28.5225	71.6069	-1.86135	0.427937	-4.3496	1.36389e-05	0.000621371	EXOSC9
ENSG00000145996	32.8951	42.7521	43.2349	32.6457	37.882	10.1262	7.54262	8.06231	8.57704	25.3227	-2.13049	0.490905	-4.33992	1.42532e-05	0.000646738	CDKAL1
ENSG00000106089	45.1132	86.152	98.2611	31.8495	65.344	14.6267	16.5938	16.1246	15.7817	44.103	-2.0605	0.475549	-4.33289	1.47166e-05	0.000665084	STX1A
ENSG00000198832	124.061	136.03	94.3307	175.968	132.598	255.405	339.418	301.531	298.785	203.821	1.17177	0.271397	4.31756	1.57763e-05	0.000710124	SELENOM
ENSG00000007047	102.445	104.289	79.264	135.36	105.34	194.648	236.838	280.569	237.352	161.916	1.17084	0.272506	4.29658	1.73456e-05	0.00077765	MARK4
ENSG00000113719	599.63	673.022	714.031	962.651	737.333	1299.53	1507.01	1599.56	1468.7	1050.78	0.993654	0.231473	4.29273	1.76487e-05	0.0007881	ERGIC1
ENSG00000100258	760.346	678.852	541.746	593.993	643.734	1206.14	1190.22	1193.22	1196.53	880.647	0.894985	0.208533	4.29182	1.77213e-05	0.000788214	LMF2
ENSG00000145817	231.205	199.51	143.461	244.445	204.655	402.798	411.827	480.514	431.713	301.966	1.07825	0.251576	4.28597	1.81944e-05	0.000806071	YIPF5
ENSG00000083444	309.214	420.396	241.067	403.692	343.592	672.83	705.989	794.944	724.588	506.876	1.07588	0.251089	4.28485	1.82867e-05	0.00080698	PLOD1
ENSG00000105894	27.2559	23.3193	28.1682	30.257	27.2501	5.62567	4.52557	1.61246	3.92123	17.252	-2.73807	0.639578	-4.28105	1.86012e-05	0.000817651	PTN
ENSG00000259699	54.5118	24.6149	37.9943	18.3135	33.8586	5.62567	7.54262	1.61246	4.92691	21.4593	-2.74954	0.642935	-4.27655	1.89811e-05	0.000830921	NA
ENSG00000077312	190.791	162.588	232.551	242.056	206.997	76.5091	99.5625	103.198	93.0897	158.179	-1.15925	0.271123	-4.27574	1.90507e-05	0.000830921	SNRPA
ENSG00000100503	186.092	204.044	232.551	117.047	184.934	74.2588	69.3921	83.8481	75.833	138.176	-1.28906	0.301938	-4.26928	1.96102e-05	0.000852021	NIN
ENSG00000121552	6.57901	9.7164	3.27537	26.2758	11.4617	42.7551	72.4091	56.4362	57.2001	31.0639	2.32377	0.54451	4.26764	1.97556e-05	0.000855038	CSTA
ENSG00000105011	34.7748	25.9104	36.6842	8.75861	26.532	2.25027	0	3.22493	1.82506	15.9433	-3.85375	0.904015	-4.26293	2.01762e-05	0.000869894	ASF1B
ENSG00000210191	1.87972	3.88656	1.31015	3.18495	2.56534	11.2513	40.7301	14.5122	22.1645	10.965	3.09049	0.725127	4.262	2.02607e-05	0.000870206	NA
ENSG00000103995	57.3314	56.3551	91.7104	14.3323	54.9323	11.2513	4.52557	12.8997	9.55887	35.4865	-2.51999	0.591505	-4.2603	2.04152e-05	0.000873507	CEP152
ENSG00000210194	197.37	482.581	248.928	254.796	295.919	576.068	966.963	735.283	759.438	494.57	1.35734	0.319222	4.25202	2.11855e-05	0.000903033	NA
ENSG00000137959	8.45873	14.2507	24.8928	60.514	27.0291	92.2609	87.4943	187.046	122.267	67.8453	2.17387	0.512378	4.24272	2.20831e-05	0.000937741	IFI44L
ENSG00000174442	94.9258	60.2417	142.151	41.4043	84.6807	25.8781	22.6278	19.3496	22.6185	58.0826	-1.89762	0.447986	-4.2359	2.27637e-05	0.000956196	ZWILCH
ENSG00000168393	94.9258	60.2417	128.395	62.1065	86.4171	25.8781	34.696	20.962	27.1787	61.0292	-1.6689	0.394	-4.2358	2.27742e-05	0.000956196	DTYMK
ENSG00000102738	97.7454	95.8684	98.9162	108.288	100.205	48.3807	33.1875	41.924	41.1641	74.9015	-1.27388	0.300717	-4.23613	2.27405e-05	0.000956196	MRPS31
ENSG00000120708	6164.54	6332.5	3074.26	4295.7	4966.75	10560.5	9621.36	13673.7	11285.2	7674.65	1.18408	0.279595	4.23498	2.28576e-05	0.000956196	TGFBI
ENSG00000146918	31.9552	16.194	56.9915	15.1285	30.0673	4.50053	3.01705	1.61246	3.04335	18.4856	-3.25263	0.768941	-4.23001	2.33683e-05	0.00097394	NCAPG2
ENSG00000167670	281.018	91.3341	334.088	68.4764	193.729	52.8813	31.679	56.4362	46.9988	130.845	-2.04147	0.482848	-4.22798	2.35795e-05	0.000975513	CHAF1A
ENSG00000141480	46.0531	30.4447	65.5074	60.514	50.6298	7.87593	18.1023	12.8997	12.9593	34.4853	-1.99297	0.471356	-4.22817	2.35603e-05	0.000975513	ARRB2
ENSG00000104356	130.64	109.471	140.841	58.9215	109.969	39.3797	36.2046	38.6991	38.0944	79.1654	-1.52865	0.361674	-4.22661	2.37241e-05	0.000977902	POP1
ENSG00000261373	56.3916	44.6954	92.3655	83.6049	69.2643	25.8781	15.0852	20.962	20.6418	48.4261	-1.73327	0.410445	-4.2229	2.41174e-05	0.000990485	VPS9D1-AS1
ENSG00000138796	41.3538	34.3313	64.8523	50.1629	47.6751	14.6267	12.0682	11.2872	12.6607	32.6689	-1.90138	0.450357	-4.22194	2.42214e-05	0.000991138	HADH
ENSG00000249784	53.572	48.582	58.3016	110.677	67.7831	27.0032	15.0852	3.22493	15.1045	45.2066	-2.1157	0.502282	-4.21218	2.52917e-05	0.00103119	SCARNA22
ENSG00000260549	79.888	64.776	184.076	308.144	159.221	357.792	730.125	640.148	576.022	337.85	1.8542	0.440518	4.20914	2.56347e-05	0.0010414	MT1L
ENSG00000225614	34.7748	45.9909	29.4783	21.4984	32.9356	106.888	60.3409	120.935	96.0544	59.9865	1.54151	0.366707	4.20366	2.62636e-05	0.00106311	ZNF469
ENSG00000125885	92.1062	57.6506	133.635	23.8871	76.8198	13.5016	22.6278	14.5122	16.8805	51.1315	-2.19459	0.522288	-4.20187	2.6472e-05	0.00106755	MCM8
ENSG00000147027	43.2335	38.2178	34.0639	63.699	44.8035	73.1337	123.699	208.008	134.947	83.4363	1.58685	0.377723	4.20109	2.65631e-05	0.00106755	TMEM47
ENSG00000159164	62.0307	77.7312	113.983	48.5705	75.5788	30.3786	22.6278	9.67478	20.8937	52.1424	-1.8298	0.435936	-4.19742	2.69976e-05	0.00107351	SV2A
ENSG00000100196	185.152	182.02	164.424	231.705	190.825	303.786	470.659	409.566	394.67	278.187	1.04699	0.249407	4.19793	2.6937e-05	0.00107351	KDELR3
ENSG00000130821	32.8951	40.1611	36.0291	28.6645	34.4374	66.3829	90.5114	111.26	89.3847	57.9863	1.36359	0.324803	4.19822	2.69027e-05	0.00107351	SLC6A8
ENSG00000165480	50.7524	14.2507	60.9219	4.77742	32.6756	2.25027	3.01705	0	1.75577	19.4243	-4.16939	0.993877	-4.19508	2.72781e-05	0.00108085	SKA3
ENSG00000080839	32.8951	31.0925	46.5103	15.9247	31.6056	7.87593	3.01705	3.22493	4.70597	20.0772	-2.68568	0.640484	-4.19321	2.75035e-05	0.00108596	RBL1
ENSG00000212724	18.7972	10.3642	3.27537	6.3699	9.70165	28.1283	141.801	19.3496	63.093	32.5837	2.71895	0.649402	4.18685	2.82847e-05	0.0011129	KRTAP2-3
ENSG00000134748	122.182	125.665	140.841	144.915	133.401	68.6331	60.3409	49.9863	59.6535	101.795	-1.153	0.27564	-4.183	2.87693e-05	0.00112021	PRPF38A
ENSG00000107957	151.317	288.253	183.421	101.918	181.227	475.931	443.506	445.04	454.826	298.484	1.32507	0.316694	4.18408	2.86324e-05	0.00112021	SH3PXD2A
ENSG00000167693	121.242	56.3551	16.3769	118.639	78.1533	265.531	413.335	238.645	305.837	175.732	1.97392	0.471811	4.1837	2.868e-05	0.00112021	NXN
ENSG00000108055	306.394	228.659	389.769	160.044	271.217	119.264	117.665	64.4985	100.476	198.042	-1.42774	0.341489	-4.18092	2.90336e-05	0.0011266	SMC3
ENSG00000099783	1063.92	677.557	759.886	514.369	753.933	365.668	380.148	238.645	328.154	571.456	-1.19803	0.288278	-4.15581	3.2414e-05	0.00124916	HNRNPM
ENSG00000175792	234.025	208.579	292.163	254	247.192	133.891	123.699	101.585	119.725	192.563	-1.04177	0.250661	-4.15608	3.23754e-05	0.00124916	RUVBL1
ENSG00000180573	8.45873	3.2388	0	7.96237	4.91498	18.0021	34.696	46.7614	33.1532	17.0171	2.79494	0.674594	4.14315	3.42574e-05	0.0013157	H2AC6
ENSG00000077514	67.6699	36.2745	92.3655	15.1285	52.8596	11.2513	6.03409	11.2872	9.52422	34.2873	-2.46509	0.596076	-4.13554	3.54125e-05	0.00135543	POLD3
ENSG00000175745	82.7076	75.1401	170.974	112.269	110.273	250.905	280.585	269.281	266.924	177.409	1.27209	0.308215	4.12726	3.67112e-05	0.00140038	NR2F1
ENSG00000101849	551.697	576.506	507.027	607.529	560.69	318.413	334.892	256.382	303.229	450.349	-0.885254	0.214581	-4.12551	3.69918e-05	0.00140631	TBL1X
ENSG00000186480	203.949	305.743	478.859	136.157	281.177	121.514	52.7983	91.9104	88.741	198.704	-1.65992	0.402675	-4.12223	3.75224e-05	0.00142089	INSIG1
ENSG00000163453	168.235	208.579	148.702	111.473	159.247	370.169	506.864	253.157	376.73	252.454	1.24186	0.301306	4.12158	3.76277e-05	0.00142089	IGFBP7
ENSG00000101003	41.3538	21.3761	51.0958	14.3323	32.0395	5.62567	1.50852	6.44985	4.52801	20.2489	-2.80976	0.683036	-4.11364	3.89469e-05	0.0014641	GINS1
ENSG00000128951	155.077	83.561	192.592	116.251	136.87	43.8802	58.8324	51.5988	51.4371	100.256	-1.41648	0.344379	-4.11314	3.90322e-05	0.0014641	DUT
ENSG00000120725	203.949	189.794	129.705	237.279	190.182	443.303	352.994	398.278	398.192	279.329	1.06893	0.259971	4.11173	3.92698e-05	0.00146812	SIL1
ENSG00000153317	281.958	242.262	207.659	246.833	244.678	444.428	502.338	424.078	456.948	335.651	0.902708	0.219624	4.11025	3.95234e-05	0.00147271	ASAP1
ENSG00000087086	5047.98	4529.78	2406.74	8311.92	5074.11	11867.9	13130.2	14065.5	13021.2	8480	1.35969	0.330949	4.10846	3.98302e-05	0.00147924	FTL
ENSG00000172638	143.798	176.838	119.879	243.649	171.041	339.79	499.321	340.23	393.114	266.215	1.20038	0.292416	4.10502	4.04273e-05	0.00149647	EFEMP2
ENSG00000167700	99.6251	101.698	86.4698	120.232	102.006	195.773	203.651	212.845	204.09	145.756	1.00093	0.243985	4.10244	4.08814e-05	0.00150832	MFSD3
ENSG00000187741	42.2937	19.4328	64.8523	1.59247	32.0428	1.12513	1.50852	1.61246	1.41537	18.9168	-4.52582	1.10381	-4.10016	4.12859e-05	0.00151387	FANCA
ENSG00000060749	98.6852	126.961	149.357	88.3823	115.846	57.3818	37.7131	41.924	45.673	85.772	-1.33424	0.325468	-4.09944	4.14148e-05	0.00151387	QSER1
ENSG00000140941	72.3692	67.367	44.545	65.2914	62.3932	119.264	150.852	151.572	140.563	95.8944	1.17258	0.286042	4.09933	4.14352e-05	0.00151387	MAP1LC3B
ENSG00000164932	192.671	193.032	58.3016	156.062	150.017	374.669	494.796	361.192	410.219	261.532	1.45297	0.354798	4.0952	4.21801e-05	0.00153609	CTHRC1
ENSG00000125944	506.584	352.381	480.169	277.887	404.255	210.4	185.548	159.634	185.194	310.372	-1.12311	0.274821	-4.0867	4.37552e-05	0.0015832	HNRNPR
ENSG00000113657	286.657	360.154	292.163	251.611	297.646	176.646	113.139	138.672	142.819	231.292	-1.05469	0.258045	-4.08723	4.36561e-05	0.0015832	DPYSL3
ENSG00000107175	202.07	156.758	122.499	146.508	156.959	379.17	330.367	267.669	325.735	229.291	1.05847	0.259165	4.08417	4.42341e-05	0.00159541	CREB3
ENSG00000176208	37.5944	21.3761	40.6146	7.16613	26.6878	3.3754	0	3.22493	2.20011	16.1931	-3.55658	0.872633	-4.07569	4.58787e-05	0.00164943	ATAD5
ENSG00000189060	58.2713	51.8208	34.7189	46.1817	47.7482	10.1262	21.1193	9.67478	13.6401	33.1304	-1.81769	0.448666	-4.05133	5.09266e-05	0.00182509	H1-0
ENSG00000103381	27.2559	27.2059	22.9276	35.0344	28.106	55.1315	69.3921	104.81	76.4446	48.8225	1.43749	0.355215	4.04682	5.19181e-05	0.00185471	CPPED1
ENSG00000126215	31.9552	33.0357	53.061	18.3135	34.0914	0	10.5597	6.44985	5.66984	21.9107	-2.67659	0.662904	-4.03767	5.39846e-05	0.00188285	XRCC3
ENSG00000175061	32.8951	34.3313	43.2349	20.7022	32.7908	11.2513	0	4.83739	5.36291	21.036	-2.5246	0.625302	-4.03741	5.40442e-05	0.00188285	SNHG29
ENSG00000119333	52.6321	25.9104	41.9247	27.8683	37.0839	11.2513	9.05114	3.22493	7.84247	24.5519	-2.19176	0.54261	-4.0393	5.36114e-05	0.00188285	DYNC2I2
ENSG00000149503	129.701	47.9342	136.911	37.4231	87.9921	15.7519	22.6278	29.0243	22.468	59.9104	-1.98258	0.490842	-4.03914	5.36479e-05	0.00188285	INCENP
ENSG00000113721	81.7678	191.737	178.18	167.21	154.724	54.0064	78.4432	30.6368	54.3621	111.712	-1.50891	0.373624	-4.03859	5.37738e-05	0.00188285	PDGFRB
ENSG00000151748	86.4671	69.3103	67.4726	93.1597	79.1024	36.0043	21.1193	32.2493	29.7909	57.9689	-1.39504	0.345486	-4.03789	5.39333e-05	0.00188285	SAV1
ENSG00000119335	2259.42	1588.31	2081.17	1918.13	1961.76	1002.49	1188.72	1067.45	1086.22	1586.53	-0.852953	0.211105	-4.04042	5.33564e-05	0.00188285	SET
ENSG00000204592	240.604	228.011	158.528	276.294	225.859	451.178	416.352	491.801	453.111	323.253	1.00579	0.248853	4.04169	5.30668e-05	0.00188285	HLA-E
ENSG00000166033	498.125	833.019	799.191	752.444	720.695	1416.54	1485.9	1281.91	1394.78	1009.59	0.951786	0.235849	4.03557	5.44695e-05	0.00188413	HTRA1
ENSG00000136770	125.941	106.88	89.0901	95.5484	104.365	237.403	176.497	224.132	212.678	150.785	1.03164	0.255605	4.03608	5.43508e-05	0.00188413	DNAJC1
ENSG00000103512	89.2866	110.119	80.5741	106.696	96.6689	180.021	176.497	254.769	203.763	142.566	1.07238	0.265763	4.03508	5.45834e-05	0.00188413	NOMO1
ENSG00000001084	28.1958	16.8418	18.9972	39.8119	25.9616	33.754	104.088	148.347	95.3962	55.7193	1.87621	0.465211	4.03302	5.50649e-05	0.00189494	GCLC
ENSG00000010292	44.1734	45.3432	117.258	30.257	59.258	9.00107	18.1023	14.5122	13.8718	39.8068	-2.11891	0.527351	-4.01803	5.86861e-05	0.00200646	NCAPD2
ENSG00000142856	46.0531	44.0477	77.9538	27.0721	48.7817	19.1273	7.54262	6.44985	11.0399	32.6066	-2.0956	0.521629	-4.01741	5.88404e-05	0.00200646	ITGB3BP
ENSG00000168779	5.63916	16.8418	11.7913	6.3699	10.1605	40.5048	134.259	9.67478	61.4794	32.1543	2.57868	0.641722	4.01838	5.86009e-05	0.00200646	SHOX2
ENSG00000139112	98.6852	104.937	33.4088	113.066	87.5242	270.032	197.617	249.932	239.193	152.525	1.45414	0.362116	4.01567	5.92762e-05	0.00201521	GABARAPL1
ENSG00000079616	109.024	53.7641	155.253	61.3103	94.8376	22.5027	34.696	30.6368	29.2785	66.7409	-1.70543	0.424982	-4.01294	5.99683e-05	0.0020326	KIF22
ENSG00000182195	202.07	187.203	102.847	199.059	172.795	339.79	359.028	425.69	374.836	259.384	1.11843	0.27929	4.00454	6.21378e-05	0.00209981	LDOC1
ENSG00000163683	117.482	125.018	104.812	133.768	120.27	209.275	217.227	291.856	239.453	171.348	0.991155	0.247634	4.0025	6.26762e-05	0.00210536	SMIM14
ENSG00000207389	0	1.29552	1.31015	3.18495	1.44765	19.1273	9.05114	17.7371	15.3052	7.38659	3.38239	0.844973	4.00296	6.25562e-05	0.00210536	RNU1-4
ENSG00000172057	44.1734	24.6149	31.4436	27.0721	31.826	77.6342	98.054	67.7234	81.1372	52.9594	1.36032	0.340074	4.00006	6.33254e-05	0.00212084	ORMDL3
ENSG00000153071	433.275	301.208	250.893	565.328	387.676	702.083	932.267	1017.46	883.938	600.36	1.18966	0.297478	3.99914	6.35728e-05	0.0021228	DAB2
ENSG00000188229	257.521	80.3222	199.798	79.6237	154.316	45.0053	58.8324	37.0866	46.9748	108.313	-1.71351	0.428616	-3.99777	6.39426e-05	0.00212883	TUBB4B
ENSG00000005243	113.723	126.313	72.7132	128.99	110.435	229.527	223.261	246.707	233.165	163.034	1.07943	0.270567	3.9895	6.62129e-05	0.00219792	COPZ2
ENSG00000101160	688.917	727.434	405.491	845.604	666.861	1023.87	2062.15	1530.23	1538.75	1040.53	1.2061	0.302462	3.98761	6.67409e-05	0.00220893	CTSZ
ENSG00000171241	111.843	75.1401	100.226	22.2946	77.3761	1.12513	10.5597	0	3.89493	45.8842	-4.33311	1.08694	-3.9865	6.70548e-05	0.00221281	SHCBP1
ENSG00000213467	81.7678	45.9909	56.9915	35.8307	55.1452	15.7519	16.5938	17.7371	16.6942	38.6662	-1.72338	0.432554	-3.98421	6.77055e-05	0.00222775	NA
ENSG00000073921	144.738	125.665	112.018	128.194	127.654	247.529	242.872	230.582	240.328	175.943	0.91597	0.230411	3.97538	7.02674e-05	0.00230033	PICALM
ENSG00000120913	996.251	853.747	509.648	964.243	830.972	1518.93	1621.66	2073.63	1738.07	1219.73	1.06488	0.26788	3.9752	7.03201e-05	0.00230033	PDLIM2
ENSG00000090238	73.309	92.6296	51.7509	105.9	80.8973	190.148	209.685	154.796	184.876	125.46	1.19435	0.300659	3.97245	7.11374e-05	0.00232032	YPEL3
ENSG00000105472	492.486	620.554	420.558	673.617	551.804	995.743	992.608	1175.49	1054.61	767.293	0.93415	0.235208	3.97159	7.13943e-05	0.00232197	CLEC11A
ENSG00000130176	51.6923	31.0925	42.5798	5.57366	32.7346	3.3754	4.52557	4.83739	4.24612	20.5252	-2.96374	0.747316	-3.96585	7.3135e-05	0.00237172	CNN1
ENSG00000134243	0.939859	0	0.655074	1.59247	0.796852	4.50053	28.6619	9.67478	14.2791	6.57495	4.21759	1.06604	3.95633	7.61088e-05	0.00246107	SORT1
ENSG00000102401	140.979	117.245	93.6756	172.783	131.171	228.402	328.858	285.406	280.889	195.335	1.09943	0.278488	3.94785	7.88551e-05	0.00254257	ARMCX3
ENSG00000133302	45.1132	27.2059	79.9191	25.4796	44.4294	12.3765	7.54262	9.67478	9.86462	29.616	-2.15676	0.547459	-3.93959	8.16216e-05	0.00261677	SLF1
ENSG00000029993	195.491	67.367	178.835	84.4011	131.524	50.631	37.7131	41.924	43.4227	93.766	-1.59149	0.403927	-3.94005	8.14635e-05	0.00261677	HMGB3
ENSG00000125505	559.216	429.465	396.975	504.018	472.418	1080.13	718.057	896.529	898.238	654.913	0.928981	0.236086	3.93493	8.32206e-05	0.00265713	MBOAT7
ENSG00000204843	278.198	308.981	184.731	326.457	274.592	525.437	550.611	548.237	541.429	388.95	0.98002	0.249081	3.93455	8.33526e-05	0.00265713	DCTN1
ENSG00000082516	50.7524	34.3313	56.3364	26.2758	41.924	16.877	6.03409	6.44985	9.78698	28.151	-2.04278	0.519404	-3.93293	8.39182e-05	0.00266029	GEMIN5
ENSG00000206737	5.63916	1.29552	1.31015	3.98119	3.0565	21.3775	12.0682	25.7994	19.7484	10.2102	2.76053	0.701905	3.93291	8.39247e-05	0.00266029	RNVU1-18
ENSG00000172037	41.3538	84.2088	60.9219	73.2538	64.9346	163.144	156.886	125.772	148.601	100.792	1.19055	0.303463	3.92323	8.73713e-05	0.00275403	LAMB2
ENSG00000164619	0.939859	2.59104	1.96522	3.98119	2.36933	11.2513	19.6108	20.962	17.2747	8.75735	2.83581	0.722783	3.92346	8.72865e-05	0.00275403	BMPER
ENSG00000133265	774.444	570.676	612.494	797.83	688.861	343.166	398.25	380.541	373.986	553.914	-0.881476	0.224822	-3.92077	8.82658e-05	0.00277445	HSPBP1
ENSG00000119865	132.52	90.0386	136.255	113.862	118.169	56.2567	43.7472	56.4362	52.1467	89.8737	-1.17611	0.300967	-3.90775	9.31579e-05	0.00292007	CNRIP1
ENSG00000166741	645.683	617.963	618.39	849.585	682.905	1296.15	1074.07	1335.12	1235.11	919.566	0.855256	0.218967	3.90586	9.38897e-05	0.00293484	NNMT
ENSG00000033627	49.8125	71.9013	49.1306	97.9372	67.1954	181.146	108.614	216.07	168.61	110.659	1.32681	0.339931	3.90318	9.49366e-05	0.00295934	ATP6V0A1
ENSG00000183684	441.734	331.653	379.943	304.163	364.373	200.274	184.04	195.108	193.141	290.988	-0.914188	0.234625	-3.89638	9.7641e-05	0.00303523	ALYREF
ENSG00000101447	26.3161	13.603	40.6146	8.75861	22.3231	1.12513	1.50852	0	0.877885	13.1323	-4.61121	1.18441	-3.89327	9.89031e-05	0.003066	FAM83D
ENSG00000150753	112.783	76.4356	127.084	75.6425	97.9864	33.754	24.1364	53.2113	37.0339	71.8639	-1.41165	0.362765	-3.89136	9.9682e-05	0.00308165	CCT5
ENSG00000130311	267.86	204.044	169.009	294.608	233.88	439.927	466.134	478.901	461.654	331.498	0.982916	0.252967	3.88555	0.000102098	0.00314769	DDA1
ENSG00000112759	38.5342	19.4328	65.5074	33.442	39.2291	11.2513	4.52557	9.67478	8.48389	26.0526	-2.1896	0.56406	-3.88186	0.000103659	0.00317842	SLC29A1
ENSG00000248187	3.75944	3.2388	5.89567	3.18495	4.01971	6.7508	25.6449	43.5365	25.3107	13.1444	2.62362	0.675751	3.88252	0.00010338	0.00317842	LOC124900778
ENSG00000125835	900.385	485.82	665.555	537.46	647.305	318.413	363.554	254.769	312.245	503.708	-1.05026	0.271332	-3.87077	0.000108494	0.00331761	SNRPB
ENSG00000136026	3682.37	3909.88	2989.76	3962.08	3636.02	6112.85	5773.12	6817.49	6234.49	4749.65	0.777918	0.201029	3.86968	0.00010898	0.00332343	CKAP4
ENSG00000117592	339.289	304.447	353.74	512.777	377.563	612.073	749.736	882.017	747.942	536.297	0.98556	0.255005	3.86486	0.000111151	0.00337138	PRDX6
ENSG00000072952	0.939859	0.64776	0.655074	0.796237	0.759733	6.7508	31.679	3.22493	13.8849	6.38481	4.20776	1.08864	3.86514	0.000111026	0.00337138	IRAG1
ENSG00000087116	149.438	176.191	125.774	194.282	161.421	273.407	366.571	309.593	316.524	227.894	0.970314	0.251134	3.86372	0.000111672	0.00337808	ADAMTS2
ENSG00000079462	258.461	139.268	163.769	109.881	167.845	85.5101	25.6449	62.8861	58.0137	120.774	-1.52002	0.393979	-3.85812	0.000114261	0.00344712	PAFAH1B3
ENSG00000186298	322.372	209.874	254.169	242.056	257.118	120.389	156.886	95.1353	124.137	200.126	-1.04817	0.271797	-3.85646	0.000115042	0.00346142	PPP1CC
ENSG00000115875	204.889	167.77	234.517	125.805	183.245	85.5101	95.0369	66.111	82.2194	139.948	-1.15395	0.299524	-3.8526	0.000116869	0.00349768	SRSF7
ENSG00000141753	591.171	527.924	418.592	1373.51	727.799	2021.86	1523.61	2107.49	1884.32	1223.45	1.37282	0.356299	3.85301	0.000116676	0.00349768	IGFBP4
ENSG00000168209	18.7972	39.5133	7.86089	27.0721	23.3109	4.50053	1.50852	0	2.00302	14.1789	-3.40227	0.885025	-3.84427	0.000120914	0.00360296	DDIT4
ENSG00000177556	406.019	399.02	278.407	497.648	395.273	771.842	659.225	877.18	769.415	555.62	0.961536	0.250137	3.84404	0.000121027	0.00360296	ATOX1
ENSG00000170291	69.5496	138.621	143.461	10.3511	90.4956	1.12513	7.54262	8.06231	5.57669	54.1018	-4.05265	1.05654	-3.83577	0.00012517	0.00371645	ELP5
ENSG00000094804	54.5118	16.8418	62.2321	4.77742	34.5908	2.25027	7.54262	1.61246	3.80178	21.3955	-3.20466	0.835615	-3.8351	0.000125514	0.00371688	CDC6
ENSG00000117385	43.2335	68.0148	72.0582	71.6613	63.7419	136.141	123.699	151.572	137.137	95.197	1.09863	0.286606	3.83324	0.000126465	0.00373519	P3H1
ENSG00000173068	171.054	283.071	248.928	211.799	228.713	109.138	87.4943	132.222	109.618	177.672	-1.06476	0.277931	-3.83103	0.000127606	0.00375903	BNC2
ENSG00000129534	80.8279	58.2984	127.084	18.3135	71.131	14.6267	19.6108	17.7371	17.3249	48.0712	-2.0461	0.534986	-3.8246	0.000130986	0.00384854	MIS18BP1
ENSG00000134590	298.875	396.429	235.827	452.263	345.848	600.821	773.872	732.058	702.251	498.592	1.02122	0.267121	3.82304	0.000131816	0.00386281	RTL8C
ENSG00000140545	248.123	185.259	100.226	554.977	272.146	1098.13	1141.95	3200.74	1813.61	932.772	2.73665	0.716353	3.82025	0.000133314	0.00389659	MFGE8
ENSG00000143401	427.636	227.364	324.917	173.58	288.374	94.5112	134.259	135.447	121.406	216.816	-1.2511	0.327791	-3.81675	0.000135221	0.00393509	ANP32E
ENSG00000185420	122.182	237.08	80.5741	97.9372	134.443	270.032	446.523	324.105	346.887	225.49	1.36466	0.357563	3.81655	0.000135331	0.00393509	SMYD3
ENSG00000184661	90.2265	40.8089	93.6756	27.8683	63.1448	3.3754	25.6449	14.5122	14.5108	42.3017	-2.15551	0.565112	-3.81431	0.000136566	0.00394046	CDCA2
ENSG00000108106	266.92	99.1072	210.934	129.787	176.687	77.6342	72.4091	51.5988	67.214	129.77	-1.38692	0.363582	-3.81461	0.0001364	0.00394046	UBE2S
ENSG00000106624	137.219	174.247	244.998	121.028	169.373	83.2599	79.9517	46.7614	69.991	126.781	-1.2699	0.332926	-3.81436	0.000136538	0.00394046	AEBP1
ENSG00000168374	157.896	177.486	145.426	230.113	177.73	309.412	374.114	340.23	341.252	247.811	0.940558	0.24695	3.8087	0.000139699	0.00402056	ARF4
ENSG00000101782	105.264	99.1072	59.6118	83.6049	86.897	139.517	217.227	212.845	189.863	131.025	1.12651	0.295899	3.80707	0.000140625	0.00403687	RIOK3
ENSG00000164111	312.973	335.54	222.725	492.871	341.027	502.935	843.264	967.478	771.226	525.398	1.17653	0.309314	3.80367	0.00014257	0.00408228	ANXA5
ENSG00000135720	200.19	137.973	184.076	125.009	161.812	281.283	307.739	372.479	320.5	229.821	0.985703	0.259329	3.80098	0.000144126	0.00411636	DYNC1LI2
ENSG00000106052	312.973	351.086	279.717	328.05	317.956	514.186	506.864	733.671	584.907	432.364	0.877997	0.231137	3.79861	0.000145512	0.00414545	TAX1BP1
ENSG00000235173	69.5496	77.0834	87.7799	49.3667	70.9449	29.2535	31.679	19.3496	26.7607	52.0088	-1.40065	0.368953	-3.79628	0.000146884	0.00417396	HGH1
ENSG00000166037	94.9258	125.665	165.734	110.677	124.25	42.7551	73.9176	38.6991	51.7906	93.1962	-1.26957	0.33455	-3.79484	0.000147739	0.00418767	CEP57
ENSG00000173085	40.4139	34.3313	57.6465	41.4043	43.449	15.7519	12.0682	12.8997	13.5733	30.6451	-1.66782	0.439771	-3.79247	0.000149158	0.00420669	COQ2
ENSG00000179630	15.0377	10.3642	22.2725	29.4608	19.2838	41.6299	51.2898	93.5228	62.1475	37.654	1.68122	0.443278	3.79271	0.000149013	0.00420669	LACC1
ENSG00000182220	209.589	267.525	158.528	235.686	217.832	382.545	460.1	411.178	417.941	303.593	0.93935	0.247732	3.79179	0.000149563	0.00420758	ATP6AP2
ENSG00000176692	69.5496	38.8656	77.9538	46.978	58.3367	24.7529	19.6108	11.2872	18.5503	41.2854	-1.62693	0.429198	-3.79063	0.000150264	0.00420909	FOXC2
ENSG00000116132	1015.99	967.753	1206.65	685.56	968.987	610.947	452.557	287.018	450.174	746.639	-1.10351	0.291154	-3.79012	0.000150575	0.00420909	PRRX1
ENSG00000158008	14.0979	7.12536	2.6203	1.59247	6.359	41.6299	54.3068	11.2872	35.7413	18.9514	2.52831	0.667128	3.78985	0.000150739	0.00420909	EXTL1
ENSG00000109084	297.935	135.382	283.647	152.878	217.46	127.14	54.3068	51.5988	77.6819	157.555	-1.47094	0.38852	-3.78601	0.000153085	0.00425183	TMEM97
ENSG00000169689	195.491	147.689	222.725	179.95	186.464	72.0085	111.631	87.073	90.2374	145.224	-1.05272	0.278069	-3.7858	0.000153212	0.00425183	CENPX
ENSG00000125534	2064.87	2343.59	1399.89	2457.98	2066.59	4197.87	3469.6	4008.58	3892.02	2848.91	0.913433	0.241298	3.78549	0.000153403	0.00425183	PPDPF
ENSG00000111678	136.28	136.03	153.287	191.893	154.372	262.156	357.52	272.506	297.394	215.667	0.944889	0.249754	3.78328	0.000154778	0.00427939	C12ORF57
ENSG00000198331	31.0154	20.7283	36.6842	16.721	26.2872	6.7508	3.01705	4.83739	4.86841	17.1077	-2.39782	0.634053	-3.78174	0.000155736	0.00429533	HYLS1
ENSG00000179085	271.619	229.307	233.206	247.63	245.441	374.669	494.796	435.365	434.943	326.656	0.825136	0.218565	3.77524	0.000159852	0.00439808	DPM3
ENSG00000177106	46.0531	40.8089	28.8233	62.1065	44.4479	136.141	73.9176	119.322	109.794	72.4532	1.31377	0.348287	3.7721	0.000161879	0.00444298	EPS8L2
ENSG00000113645	52.6321	25.9104	33.4088	23.0909	33.7605	5.62567	1.50852	14.5122	7.21545	22.3841	-2.25416	0.597824	-3.7706	0.000162855	0.00444808	WWC1
ENSG00000182612	7.51887	9.7164	3.27537	17.5172	9.50696	28.1283	40.7301	43.5365	37.465	21.489	1.98121	0.525357	3.77117	0.000162482	0.00444808	TSPAN10
ENSG00000130066	91.1663	267.525	157.873	254.796	192.84	423.05	435.963	530.5	463.171	308.696	1.26144	0.334663	3.7693	0.000163706	0.0044605	SAT1
ENSG00000179403	20.6769	20.0806	16.3769	24.6833	20.4544	1.12513	6.03409	1.61246	2.9239	12.9413	-2.86072	0.759191	-3.76811	0.000164487	0.00447094	VWA1
ENSG00000261474	0.939859	1.94328	1.96522	0.796237	1.41115	15.7519	12.0682	11.2872	13.0358	6.39313	3.16941	0.841312	3.76723	0.000165071	0.00447602	NA
ENSG00000165934	128.761	137.973	160.493	117.047	136.068	74.2588	66.375	56.4362	65.69	105.906	-1.04548	0.277582	-3.76639	0.000165625	0.00448024	CPSF2
ENSG00000129195	19.737	10.3642	36.0291	12.7398	19.7175	1.12513	0	1.61246	0.912532	11.6582	-4.42631	1.17703	-3.76059	0.000169516	0.00456385	PIMREG
ENSG00000255717	263.161	181.373	386.494	187.116	254.536	109.138	117.665	112.872	113.225	193.974	-1.16987	0.311088	-3.76057	0.000169527	0.00456385	SNHG1
ENSG00000175220	209.589	237.728	184.076	202.244	208.409	348.791	351.486	412.79	371.023	278.101	0.830814	0.22119	3.75611	0.000172572	0.00462609	ARHGAP1
ENSG00000187498	118.422	104.289	130.36	53.3479	101.605	153.018	274.551	327.33	251.633	165.903	1.30406	0.347196	3.75598	0.000172661	0.00462609	COL4A1
ENSG00000090447	15.0377	18.785	33.4088	21.4984	22.1825	1.12513	0	8.06231	3.06248	13.9882	-2.96329	0.789804	-3.75193	0.000175477	0.00466818	TFAP4
ENSG00000226141	30.0755	26.5581	20.9624	20.7022	24.5745	67.508	58.8324	54.8237	60.388	39.9232	1.30711	0.348365	3.75212	0.000175346	0.00466818	NA
ENSG00000259721	10.3385	4.53432	1.31015	7.16613	5.83726	27.0032	30.1705	22.5745	26.5827	14.7282	2.23573	0.595872	3.75203	0.000175407	0.00466818	GREM1-AS1
ENSG00000171488	26.3161	27.8537	43.89	14.3323	28.098	6.7508	3.01705	6.44985	5.4059	18.3728	-2.366	0.630985	-3.7497	0.000177049	0.00468784	LRRC8C
ENSG00000176826	50.7524	80.3222	64.8523	57.3291	63.314	120.389	128.224	149.959	132.858	93.1184	1.06048	0.282804	3.74987	0.000176927	0.00468784	FKBP9P1
ENSG00000213625	125.001	167.77	114.638	123.417	132.706	216.026	349.977	240.257	268.753	191.012	1.01483	0.270748	3.74825	0.000178071	0.00470383	LEPROT
ENSG00000151835	136.28	82.2655	121.189	84.4011	106.034	42.7551	49.7813	45.149	45.8951	80.26	-1.20844	0.322599	-3.74595	0.000179714	0.00473613	SACS
ENSG00000101412	109.024	38.2178	96.2959	18.3135	65.4627	16.877	15.0852	14.5122	15.4915	44.0465	-2.0723	0.553677	-3.74279	0.000181987	0.00478285	E2F1
ENSG00000095002	48.8727	26.5581	66.1625	28.6645	42.5645	9.00107	16.5938	8.06231	11.219	29.1307	-1.93263	0.516429	-3.74231	0.000182338	0.00478285	MSH2
ENSG00000128228	839.294	717.07	728.443	609.918	723.681	441.052	378.639	427.303	415.665	591.674	-0.798991	0.213721	-3.73847	0.000185144	0.00484519	SDF2L1
ENSG00000170266	34.7748	51.8208	49.7856	63.699	50.02	108.013	123.699	98.3602	110.024	75.736	1.13314	0.303184	3.73747	0.000185885	0.00485327	GLB1
ENSG00000157456	31.9552	25.2626	74.0234	20.7022	37.9858	4.50053	12.0682	8.06231	8.21034	25.2249	-2.24512	0.601194	-3.73444	0.000188135	0.00489796	CCNB2
ENSG00000124098	331.77	370.519	218.795	412.451	333.384	540.064	969.98	609.511	706.518	493.299	1.08328	0.290113	3.73399	0.000188467	0.00489796	FAM210B
ENSG00000197182	35.7147	39.5133	23.5827	27.0721	31.4707	93.3861	64.8665	69.3359	75.8628	50.4959	1.2778	0.342391	3.73201	0.000189961	0.00492541	MIRLET7BHG
ENSG00000182810	46.0531	27.8537	36.0291	42.9968	38.2332	12.3765	12.0682	9.67478	11.3731	26.7217	-1.73362	0.464732	-3.73036	0.00019121	0.00494317	DDX28
ENSG00000118971	49.8125	96.5162	80.5741	128.99	88.9733	178.896	167.446	304.755	217.033	143.856	1.28144	0.343555	3.72994	0.000191524	0.00494317	CCND2
ENSG00000262454	77.0685	39.5133	45.8552	42.2006	51.1594	88.8855	126.716	146.734	120.779	80.9962	1.24279	0.333642	3.72492	0.000195375	0.00502307	MIR193BHG
ENSG00000167703	16.9175	11.0119	1.31015	18.3135	11.8882	50.631	61.8494	35.4742	49.3182	27.9297	2.07616	0.557397	3.72475	0.000195513	0.00502307	SLC43A2
ENSG00000133026	171.994	242.262	241.067	120.232	193.889	106.888	78.4432	67.7234	84.3514	146.944	-1.19504	0.321068	-3.72206	0.000197601	0.00505622	MYH10
ENSG00000177666	165.415	114.006	101.537	218.965	149.981	302.661	300.196	366.029	322.962	224.116	1.10897	0.297955	3.72194	0.000197702	0.00505622	PNPLA2
ENSG00000159167	562.036	754.64	881.075	78.8275	569.145	105.763	61.8494	53.2113	73.6078	356.772	-2.94858	0.792416	-3.72099	0.000198441	0.00506361	STC1
ENSG00000131773	24.4363	12.3074	24.8928	15.9247	19.3903	1.12513	3.01705	3.22493	2.4557	12.1326	-3.04509	0.81861	-3.71983	0.00019936	0.00507555	KHDRBS3
ENSG00000163701	11.2783	15.5462	33.4088	16.721	19.2386	3.3754	0	1.61246	1.66262	11.706	-3.43056	0.922397	-3.71918	0.000199867	0.00507698	IL17RE
ENSG00000170515	521.622	464.444	761.196	418.024	541.322	274.533	254.94	298.306	275.926	427.581	-0.97302	0.261734	-3.71759	0.00020113	0.00509757	PA2G4
ENSG00000175793	34.7748	20.0806	17.0319	9.55484	20.3605	3.3754	1.50852	1.61246	2.16546	12.5626	-3.16148	0.850943	-3.71527	0.000202985	0.00513155	SFN
ENSG00000058404	0.939859	1.29552	1.31015	2.38871	1.48356	4.50053	31.679	9.67478	15.2848	7.39836	3.34724	0.901061	3.71478	0.000203383	0.00513155	CAMK2B
ENSG00000119636	20.6769	22.6716	26.858	21.4984	22.9262	61.8823	36.2046	88.6855	62.2574	39.7825	1.43392	0.386125	3.71363	0.000204306	0.00514331	BBOF1
ENSG00000112029	46.993	11.6597	30.7885	6.3699	23.9528	3.3754	3.01705	0	2.13082	14.6005	-3.41019	0.919242	-3.70978	0.00020744	0.00521054	FBXO5
ENSG00000168610	189.852	220.238	163.769	230.909	201.192	340.915	337.909	433.753	370.859	273.906	0.881111	0.23762	3.70807	0.000208847	0.00523421	STAT3
ENSG00000249565	158.836	102.994	168.354	130.583	140.192	78.7593	55.8154	58.0487	64.2078	107.627	-1.11637	0.301115	-3.70746	0.000209345	0.00523502	NA
ENSG00000127526	144.738	133.438	103.502	113.066	123.686	267.782	185.548	266.056	239.795	173.447	0.958228	0.258576	3.7058	0.000210727	0.00525791	SLC35E1
ENSG00000177697	917.303	793.506	600.703	921.246	808.189	1419.92	1244.53	1881.74	1515.4	1111.28	0.907142	0.244984	3.70287	0.000213175	0.00530721	CD151
ENSG00000104738	410.718	232.546	537.161	82.0124	315.609	102.387	116.156	77.3982	98.6472	222.626	-1.67688	0.453167	-3.70036	0.000215293	0.00534342	MCM4
ENSG00000197702	187.032	200.806	136.911	152.878	169.406	293.66	348.469	301.531	314.553	231.612	0.892753	0.241283	3.70002	0.000215579	0.00534342	PARVA
ENSG00000114779	115.603	101.051	81.2292	196.671	123.638	255.405	291.145	274.119	273.556	187.889	1.14759	0.310284	3.69851	0.000216869	0.00536357	ABHD14B
ENSG00000196562	4.6993	1.94328	2.6203	10.3511	4.90349	24.7529	19.6108	27.4119	23.9252	13.0557	2.31767	0.626967	3.69664	0.000218475	0.00539145	SULF2
ENSG00000092607	2.81958	4.53432	3.93045	0.796237	3.02014	13.5016	51.2898	4.83739	23.2096	11.6728	2.91368	0.789409	3.69096	0.000223411	0.0055012	TBX15
ENSG00000171617	70.4894	58.2984	20.9624	11.1473	40.2244	148.518	128.224	124.16	133.634	80.257	1.73823	0.47141	3.6873	0.000226647	0.00556868	ENC1
ENSG00000169813	82.7076	88.7431	138.876	89.1785	99.8762	41.6299	54.3068	29.0243	41.6537	74.9237	-1.26135	0.342475	-3.68303	0.000230474	0.00565038	HNRNPF
ENSG00000163918	33.8349	21.3761	49.7856	10.3511	28.8369	5.62567	3.01705	6.44985	5.03085	18.6343	-2.51671	0.683605	-3.68153	0.000231843	0.00567158	RFC4
ENSG00000135404	3050.78	3416.93	2640.6	3893.6	3250.48	5397.26	6664.65	5051.85	5704.59	4302.24	0.81148	0.220581	3.67882	0.000234312	0.00571955	CD63
ENSG00000185164	132.52	214.408	119.224	164.025	157.544	295.91	301.705	333.78	310.465	223.082	0.976343	0.265452	3.67803	0.00023504	0.0057249	NOMO2
ENSG00000161547	189.852	127.609	188.661	146.508	163.157	74.2588	99.5625	43.5365	72.4526	124.284	-1.16649	0.31724	-3.67702	0.000235978	0.00573533	SRSF2
ENSG00000027847	91.1663	139.916	123.154	145.711	124.987	257.656	214.21	248.319	240.062	174.305	0.939711	0.255885	3.67239	0.000240293	0.00582762	B4GALT7
ENSG00000278259	58.2713	36.2745	67.4726	30.257	48.0689	18.0021	13.5767	12.8997	14.8262	33.822	-1.68108	0.45835	-3.66768	0.000244762	0.00591054	MYO19
ENSG00000143321	687.977	536.993	697.654	774.739	674.341	344.291	440.489	348.292	377.691	547.205	-0.83667	0.228087	-3.66821	0.000244254	0.00591054	HDGF
ENSG00000198554	55.4517	22.6716	73.3683	7.16613	39.6644	4.50053	6.03409	9.67478	6.73647	25.5524	-2.58403	0.704826	-3.66619	0.000246187	0.00593222	WDHD1
ENSG00000164104	172.934	74.4924	214.209	31.0532	123.172	4.50053	25.6449	6.44985	12.1984	75.612	-3.34669	0.913754	-3.66257	0.000249694	0.00594992	HMGB2
ENSG00000123136	362.786	137.973	306.575	194.282	250.404	132.766	72.4091	98.3602	101.178	186.45	-1.30046	0.355108	-3.66216	0.000250094	0.00594992	DDX39A
ENSG00000175115	102.445	145.098	100.226	109.084	114.213	201.399	235.33	214.458	217.062	158.291	0.922978	0.251883	3.66431	0.000248007	0.00594992	PACS1
ENSG00000117758	56.3916	60.8894	49.1306	81.2162	61.9069	112.513	138.784	135.447	128.915	90.6246	1.0569	0.288421	3.66442	0.000247899	0.00594992	STX12
ENSG00000173221	23.4965	34.979	22.2725	42.9968	30.9362	37.1294	107.105	133.834	92.6897	57.402	1.57231	0.429276	3.6627	0.000249566	0.00594992	GLRX
ENSG00000149201	0	2.59104	0.655074	1.59247	1.20965	9.00107	7.54262	24.1869	13.5769	6.50989	3.40869	0.930541	3.66313	0.000249152	0.00594992	CCDC81
ENSG00000110092	425.756	368.575	334.743	270.721	349.949	556.941	752.753	614.348	641.347	474.834	0.873856	0.238898	3.65787	0.000254321	0.006025	CCND1
ENSG00000162616	125.941	123.074	167.044	177.561	148.405	222.776	301.705	351.517	291.999	209.945	0.972657	0.265888	3.65814	0.000254053	0.006025	DNAJB4
ENSG00000139437	190.791	147.041	256.789	133.768	182.097	85.5101	67.8835	96.7478	83.3805	139.79	-1.12797	0.30857	-3.65547	0.000256713	0.00606889	TCHP
ENSG00000185825	251.882	252.626	260.72	304.163	267.348	415.174	503.847	457.939	458.987	349.479	0.778839	0.213143	3.65407	0.000258116	0.00607653	BCAP31
ENSG00000047932	210.528	191.089	144.116	161.636	176.843	319.538	301.705	341.842	321.028	238.636	0.861787	0.235817	3.65447	0.000257716	0.00607653	GOPC
ENSG00000205362	48.8727	37.5701	201.763	100.326	97.1329	32.6289	28.6619	16.1246	25.8051	66.5638	-1.90406	0.521235	-3.65297	0.00025922	0.00608979	MT1A
ENSG00000181751	14.0979	30.4447	19.6522	7.96237	18.0393	24.7529	78.4432	95.1353	66.1105	38.6412	1.85035	0.506842	3.65074	0.000261481	0.00613009	MACIR
ENSG00000159147	59.2111	29.7969	51.0958	22.2946	40.5996	11.2513	1.50852	16.1246	9.62816	27.3261	-2.07225	0.568853	-3.64286	0.000269626	0.00629481	DONSON
ENSG00000108389	36.6545	40.1611	63.5422	35.0344	43.8481	18.0021	15.0852	6.44985	13.1791	30.7042	-1.70699	0.468558	-3.64306	0.000269413	0.00629481	MTMR4
ENSG00000178031	38.5342	47.9342	65.5074	78.8275	57.7008	111.388	141.801	130.609	127.933	87.8003	1.14327	0.313933	3.64177	0.000270767	0.00630836	ADAMTSL1
ENSG00000143013	689.857	939.899	733.683	453.059	704.125	370.169	389.199	307.98	355.783	554.835	-0.9847	0.270583	-3.63917	0.000273515	0.00635921	LMO4
ENSG00000159403	24.4363	121.131	80.5741	138.545	91.1717	36.0043	21.1193	20.962	26.0285	63.2532	-1.79743	0.494139	-3.63751	0.000275288	0.0063814	C1R
ENSG00000126814	164.475	105.585	115.948	132.175	129.546	68.6331	60.3409	56.4362	61.8034	100.513	-1.05869	0.291073	-3.63721	0.000275603	0.0063814	TRMT5
ENSG00000070814	223.687	148.985	328.847	138.545	210.016	83.2599	99.5625	88.6855	90.5026	158.796	-1.21662	0.334995	-3.63175	0.000281501	0.00649387	TCOF1
ENSG00000152795	820.497	582.336	579.086	552.588	633.627	412.924	330.367	246.707	329.999	503.501	-0.937275	0.258085	-3.63165	0.000281614	0.00649387	HNRNPDL
ENSG00000215769	99.6251	68.6625	100.881	40.6081	77.4443	22.5027	28.6619	33.8617	28.3421	56.4005	-1.46118	0.402427	-3.63092	0.000282414	0.00649899	ARHGAP27P1-BPTFP1-KPNA2P3
ENSG00000196396	509.404	398.372	371.427	449.078	432.07	696.458	684.869	894.917	758.748	572.075	0.812739	0.22391	3.62977	0.000283678	0.00650161	PTPN1
ENSG00000178719	468.99	442.42	255.479	542.237	427.282	853.976	770.855	899.754	841.529	604.816	0.978735	0.269669	3.6294	0.000284084	0.00650161	GRINA
ENSG00000138829	32.8951	34.3313	5.24059	41.4043	28.4678	88.8855	87.4943	103.198	93.1925	56.207	1.7172	0.473158	3.62924	0.000284261	0.00650161	FBN2
ENSG00000180398	386.282	305.743	186.696	336.808	303.882	527.688	620.003	651.435	599.709	430.665	0.981826	0.271027	3.62261	0.00029164	0.00664337	MCFD2
ENSG00000136868	76.1286	94.5729	70.748	62.1065	75.889	144.017	135.767	172.534	150.773	107.982	0.986644	0.272342	3.62281	0.000291419	0.00664337	SLC31A1
ENSG00000154277	819.557	1146.53	642.628	922.839	882.89	1620.19	1419.52	1872.07	1637.26	1206.19	0.890735	0.246056	3.62005	0.000294547	0.00669604	UCHL1
ENSG00000103260	542.299	476.103	240.412	785.09	510.976	1288.28	817.619	1575.38	1227.09	817.883	1.26453	0.349973	3.61322	0.000302415	0.00686104	METRN
ENSG00000196230	6352.51	3843.81	5290.38	4657.99	5036.17	2840.96	3118.12	2558.98	2839.35	4094.68	-0.826615	0.229012	-3.60948	0.000306813	0.00694682	TUBB
ENSG00000213024	263.161	156.11	220.105	101.918	185.323	105.763	64.8665	48.3739	73.001	137.185	-1.33153	0.369757	-3.60109	0.000316887	0.00714614	NUP62
ENSG00000162733	390.042	556.426	399.595	609.121	488.796	896.731	784.432	1015.85	899.005	664.6	0.878586	0.243963	3.60131	0.000316615	0.00714614	DDR2
ENSG00000126749	255.642	248.092	262.03	188.708	238.618	90.0107	161.412	108.035	119.819	187.704	-0.999372	0.277584	-3.60025	0.000317907	0.00715481	EMG1
ENSG00000188243	60.151	75.7879	72.0582	115.454	80.8629	119.264	250.415	182.208	183.962	125.048	1.18129	0.328434	3.59673	0.000322237	0.0072378	COMMD6
ENSG00000158109	238.724	193.68	104.157	198.263	183.706	456.804	295.671	414.403	388.959	271.672	1.08571	0.302245	3.59216	0.000327955	0.00735154	TPRG1L
ENSG00000165757	31.0154	11.6597	40.6146	33.442	29.1829	77.6342	51.2898	130.609	86.5112	53.7522	1.5677	0.436632	3.59044	0.000330118	0.00738533	JCAD
ENSG00000100300	317.672	331.653	310.505	608.325	392.039	706.584	873.435	783.657	787.892	561.69	1.00699	0.28073	3.58705	0.000334445	0.00746728	TSPO
ENSG00000090266	336.47	321.937	319.676	419.617	349.425	527.688	635.088	641.76	601.512	457.462	0.782997	0.218391	3.58529	0.000336702	0.00750279	NDUFB2
ENSG00000137207	197.37	181.373	129.05	242.852	187.661	363.418	303.213	436.977	367.87	264.893	0.972339	0.271612	3.57989	0.000343743	0.00764453	YIPF3
ENSG00000103226	66.73	95.8684	56.9915	75.6425	73.8081	150.768	131.242	164.471	148.827	105.959	1.00962	0.282282	3.57664	0.000348036	0.00772475	NOMO3
ENSG00000243927	95.8656	101.051	115.293	88.3823	100.148	56.2567	36.2046	48.3739	46.945	77.3467	-1.08562	0.303613	-3.57566	0.000349345	0.0077327	MRPS6
ENSG00000166068	178.573	255.217	253.514	235.686	230.748	139.517	101.071	124.16	121.582	183.963	-0.922525	0.258062	-3.57482	0.000350469	0.0077327	SPRED1
ENSG00000115415	118.422	132.143	96.2959	276.294	155.789	337.54	366.571	375.704	359.938	243.281	1.2088	0.338239	3.57381	0.00035183	0.0077327	STAT1
ENSG00000012822	16.9175	23.9671	11.7913	18.3135	17.7473	50.631	49.7813	41.924	47.4454	30.4751	1.42012	0.397368	3.57381	0.000351821	0.0077327	CALCOCO1
ENSG00000206588	4.6993	1.29552	1.96522	5.57366	3.38342	14.6267	19.6108	19.3496	17.8624	9.58868	2.44245	0.683351	3.57422	0.000351276	0.0077327	RNU1-28P
ENSG00000127663	125.941	211.817	123.154	199.855	165.192	289.159	307.739	401.503	332.8	237.024	1.00761	0.282201	3.57056	0.000356222	0.00781396	KDM4B
ENSG00000078808	482.148	503.309	368.152	597.178	487.697	829.223	832.705	907.817	856.582	645.79	0.812855	0.227973	3.56557	0.00036306	0.00794848	SDF4
ENSG00000197928	8.45873	4.53432	8.51596	11.9436	8.36314	37.1294	16.5938	37.0866	30.2699	17.7518	1.87277	0.525608	3.56305	0.000366573	0.00800981	ZNF677
ENSG00000091436	495.306	569.381	640.663	490.482	548.958	330.789	331.875	306.368	323.011	452.123	-0.765339	0.214927	-3.56093	0.000369545	0.00803201	MAP3K20
ENSG00000104765	88.3468	176.191	51.0958	113.862	107.374	192.398	289.636	317.655	266.563	175.598	1.30837	0.367346	3.56168	0.000368486	0.00803201	BNIP3L
ENSG00000227376	13.158	23.9671	11.1363	33.442	20.4258	65.2577	61.8494	48.3739	58.4937	36.7406	1.52047	0.427004	3.5608	0.000369731	0.00803201	NA
ENSG00000103202	397.56	456.671	380.598	496.852	432.92	672.83	794.992	717.546	728.456	559.578	0.750178	0.210962	3.55598	0.000376572	0.00816487	NME4
ENSG00000143476	180.453	84.2088	175.56	16.721	114.236	12.3765	0	1.61246	4.66298	67.2759	-4.56703	1.28506	-3.55393	0.000379523	0.0081931	DTL
ENSG00000160957	58.2713	31.7402	89.7452	11.9436	47.9251	10.1262	15.0852	6.44985	10.5538	31.9088	-2.1817	0.614036	-3.55305	0.000380787	0.0081931	RECQL4
ENSG00000079387	46.0531	30.4447	32.0986	15.9247	31.1303	6.7508	12.0682	3.22493	7.34797	20.9379	-2.07545	0.584101	-3.55324	0.000380517	0.0081931	SENP1
ENSG00000070614	400.38	290.844	470.998	365.473	381.924	661.578	876.452	585.324	707.785	521.579	0.890101	0.250509	3.55317	0.000380617	0.0081931	NDST1
ENSG00000119397	21.6168	36.2745	74.0234	20.7022	38.1542	12.3765	6.03409	8.06231	8.82429	25.5842	-2.09426	0.589513	-3.55252	0.000381562	0.00819411	CNTRL
ENSG00000118855	53.572	68.0148	28.1682	54.1441	50.9748	101.262	125.207	120.935	115.801	78.7576	1.1829	0.333077	3.55143	0.000383144	0.00821242	MFSD1
ENSG00000129351	1250.95	651.646	1097.25	619.472	904.83	475.931	431.438	436.977	448.115	709.095	-1.01296	0.285597	-3.54681	0.000389931	0.008342	ILF3
ENSG00000243279	592.111	655.533	386.494	668.839	575.744	1092.5	944.335	1114.21	1050.35	779.147	0.867835	0.245193	3.5394	0.00040104	0.00856339	PRAF2
ENSG00000072501	511.283	360.154	649.179	202.244	430.715	189.022	171.972	196.72	185.905	325.796	-1.21234	0.342709	-3.53752	0.00040391	0.00860834	SMC1A
ENSG00000113732	439.854	307.038	245.653	550.2	385.686	789.844	666.767	904.592	787.067	557.707	1.03029	0.291729	3.53168	0.000412931	0.00878397	ATP6V0E1
ENSG00000164754	273.499	196.271	322.297	192.689	246.189	111.388	152.361	101.585	121.778	192.87	-1.01638	0.287959	-3.52962	0.000416158	0.00882946	RAD21
ENSG00000145901	110.903	108.176	89.0901	116.251	106.105	151.893	251.923	209.62	204.479	148.265	0.943844	0.26743	3.52931	0.000416639	0.00882946	TNIP1
ENSG00000197530	63.9104	66.7192	54.3712	75.6425	65.1608	100.137	126.716	178.983	135.279	95.2114	1.04853	0.297174	3.52834	0.000418178	0.0088454	MIB2
ENSG00000189091	222.747	214.408	301.989	197.467	234.153	119.264	116.156	138.672	124.697	187.243	-0.911968	0.258572	-3.52693	0.0004204	0.00887522	SF3B3
ENSG00000196576	247.183	295.378	184.731	234.89	240.546	398.297	500.83	406.341	435.156	323.95	0.854715	0.242372	3.52645	0.000421165	0.00887522	PLXNB2
ENSG00000185551	1734.98	1805.95	950.513	695.911	1296.84	734.712	515.915	470.839	573.822	986.975	-1.17509	0.333364	-3.52495	0.000423561	0.00890208	NR2F2
ENSG00000257727	59.2111	63.4805	45.8552	66.8839	58.8577	123.765	101.071	127.385	117.407	83.9501	0.998909	0.283406	3.52466	0.000424022	0.00890208	CNPY2
ENSG00000102531	72.3692	80.97	96.951	86.7898	84.27	47.2556	37.7131	29.0243	37.9977	64.439	-1.13582	0.322506	-3.52187	0.000428508	0.00896283	FNDC3A
ENSG00000164040	477.449	292.787	291.508	375.028	359.193	720.085	570.222	688.522	659.61	487.943	0.879272	0.24964	3.52216	0.000428041	0.00896283	PGRMC2
ENSG00000187257	128.761	97.8117	99.5713	66.0877	98.0578	52.8813	37.7131	37.0866	42.5603	74.2732	-1.19055	0.338221	-3.52004	0.000431477	0.00900818	RSBN1L
ENSG00000133739	23.4965	31.0925	47.8204	22.2946	31.176	13.5016	3.01705	4.83739	7.11868	20.8657	-2.06683	0.587245	-3.51954	0.000432296	0.00900858	LRRCC1
ENSG00000234975	57.3314	59.5939	26.858	78.8275	55.6527	120.389	111.631	166.084	132.701	88.6735	1.25561	0.356863	3.51847	0.000434051	0.00902841	FTH1P2
ENSG00000136824	250.003	155.462	208.969	62.1065	169.135	61.8823	66.375	64.4985	64.252	124.185	-1.39634	0.397278	-3.51477	0.000440129	0.00913796	SMC2
ENSG00000106399	50.7524	34.979	56.9915	46.1817	47.2262	9.00107	25.6449	14.5122	16.386	34.009	-1.55305	0.442354	-3.51088	0.000446625	0.00925576	RPA3
ENSG00000204381	25.3762	14.2507	22.9276	31.8495	23.601	37.1294	87.4943	67.7234	64.1157	40.9645	1.44013	0.41054	3.5079	0.00045166	0.00934289	LAYN
ENSG00000122642	60.151	135.382	90.4002	97.9372	95.9675	196.898	205.159	190.271	197.443	139.457	1.03548	0.295866	3.49981	0.000465585	0.00961327	FKBP9
ENSG00000078269	96.8055	174.895	132.98	46.1817	112.716	51.7561	37.7131	32.2493	40.5728	81.7973	-1.4676	0.419785	-3.49608	0.000472155	0.0097137	SYNJ2
ENSG00000131016	1650.39	970.992	1629.82	1902.21	1538.35	929.36	334.892	785.269	683.174	1171.85	-1.16999	0.334658	-3.49606	0.000472176	0.0097137	AKAP12
ENSG00000162433	16.9175	37.5701	41.9247	87.5861	45.9996	81.0096	96.5455	280.569	152.708	91.7317	1.72495	0.494171	3.4906	0.000481931	0.00989629	AK4
ENSG00000114948	11.2783	21.3761	6.55074	15.1285	13.5834	32.6289	48.2727	45.149	42.0169	25.7692	1.61768	0.463557	3.48971	0.000483548	0.00991142	ADAM23
ENSG00000167994	62.9706	18.1373	24.8928	43.793	37.4484	11.2513	10.5597	6.44985	9.42028	25.4364	-1.96235	0.562417	-3.48914	0.000484578	0.00991446	RAB3IL1
ENSG00000133805	14.0979	26.5581	16.3769	7.16613	16.0498	32.6289	43.7472	79.0107	51.7956	31.3694	1.66687	0.479041	3.4796	0.00050216	0.0102555	AMPD3
ENSG00000273768	2.81958	0	2.6203	7.16613	3.1515	15.7519	13.5767	29.0243	19.451	10.137	2.65204	0.762528	3.47796	0.000505246	0.0102999	LOC124904613
ENSG00000031691	50.7524	26.5581	79.9191	15.1285	43.0895	14.6267	9.05114	6.44985	10.0426	28.9265	-2.07317	0.596363	-3.47636	0.000508277	0.0103098	CENPQ
ENSG00000111331	59.2111	30.4447	33.4088	42.2006	41.3163	19.1273	7.54262	11.2872	12.6524	29.0318	-1.6639	0.478714	-3.47577	0.000509395	0.0103098	OAS3
ENSG00000187837	125.001	104.937	149.357	58.9215	109.554	33.754	54.3068	48.3739	45.4782	82.0931	-1.27877	0.367871	-3.47613	0.000508708	0.0103098	H1-2
ENSG00000181625	154.137	89.3908	121.844	160.044	131.354	68.6331	42.2386	69.3359	60.0692	100.803	-1.12223	0.322772	-3.47685	0.000507339	0.0103098	SLX1B
ENSG00000101868	59.2111	43.3999	78.6089	21.4984	50.6796	6.7508	27.1534	1.61246	11.8389	34.0336	-2.10933	0.607129	-3.47428	0.000512231	0.0103485	POLA1
ENSG00000110958	725.571	616.667	674.726	513.573	632.634	303.786	377.131	412.79	364.569	517.749	-0.797293	0.229552	-3.47326	0.000514186	0.0103694	PTGES3
ENSG00000269028	10272.7	17667	11939.4	14478.8	13589.5	23747.1	20864.4	29037.2	24549.6	18286.6	0.853164	0.24582	3.47068	0.000519142	0.0104353	NA
ENSG00000136156	76.1286	114.006	96.2959	156.062	110.623	227.277	233.821	199.945	220.348	157.648	0.993406	0.286235	3.47059	0.000519309	0.0104353	ITM2B
ENSG00000261118	3.75944	12.9552	27.5131	16.721	15.2372	50.631	25.6449	96.7478	57.6746	33.4246	1.89888	0.548434	3.46237	0.000535437	0.0107402	NA
ENSG00000103888	11.2783	4.53432	7.86089	10.3511	8.50615	39.3797	30.1705	17.7371	29.0957	17.3303	1.80993	0.523042	3.46039	0.0005394	0.0108005	CEMIP
ENSG00000125122	0.939859	1.29552	2.6203	7.96237	3.20451	13.5016	13.5767	30.6368	19.2384	10.0762	2.58026	0.74583	3.45959	0.000541008	0.0108134	FBXL9P
ENSG00000198168	64.8503	56.3551	49.7856	39.0156	52.5017	4.50053	9.05114	33.8617	15.8045	36.7743	-1.7815	0.515067	-3.45878	0.000542637	0.0108268	SVIP
ENSG00000199593	4.6993	3.88656	7.20582	11.1473	6.73475	49.5059	10.5597	25.7994	28.6216	16.1148	2.10731	0.609488	3.45752	0.000545181	0.0108583	SNORD114-14
ENSG00000198744	137.219	185.259	150.012	128.194	150.171	301.536	254.94	249.932	268.803	201.013	0.83962	0.24298	3.45551	0.000549255	0.0109201	MTCO3P12
ENSG00000115758	129.701	127.609	144.771	156.859	139.735	61.8823	45.2557	96.7478	67.9619	108.975	-1.04667	0.303054	-3.45373	0.000552887	0.0109536	ODC1
ENSG00000136938	1491.56	928.887	1428.72	1044.66	1223.46	615.448	701.463	744.958	687.29	993.67	-0.832407	0.241014	-3.45377	0.000552815	0.0109536	ANP32B
ENSG00000116830	22.5566	45.3432	117.258	22.2946	51.8632	7.87593	16.5938	12.8997	12.4565	34.9746	-2.08194	0.603333	-3.45074	0.000559054	0.0110562	TTF2
ENSG00000092010	170.115	286.31	219.45	303.366	244.81	96.7615	167.446	75.7858	113.331	188.462	-1.11323	0.32265	-3.45027	0.000560033	0.0110562	PSME1
ENSG00000182718	3349.66	2735.49	2955.04	4239.17	3319.84	4617.55	6299.59	6653.02	5856.72	4407.07	0.818912	0.237404	3.44945	0.000561724	0.0110702	ANXA2
ENSG00000050820	58.2713	36.2745	34.7189	42.9968	43.0654	81.0096	111.631	83.8481	92.1628	64.1071	1.10503	0.320547	3.44733	0.000566149	0.0111379	BCAR1
ENSG00000185189	7.51887	19.4328	19.6522	8.75861	13.8406	36.0043	36.2046	56.4362	42.8817	26.2868	1.6007	0.46487	3.44332	0.000574626	0.0112849	NRBP2
ENSG00000156398	22.5566	23.3193	34.0639	11.1473	22.7718	4.50053	6.03409	3.22493	4.58652	14.9781	-2.31319	0.672233	-3.44106	0.000579444	0.0113432	SFXN2
ENSG00000118482	289.477	298.617	244.998	165.617	249.677	137.266	129.733	120.935	129.311	198.092	-0.947589	0.275383	-3.44098	0.000579607	0.0113432	PHF3
ENSG00000160888	207.709	327.119	366.186	164.025	266.26	122.64	90.5114	153.184	122.112	204.482	-1.12758	0.328024	-3.43748	0.000587152	0.0114709	IER2
ENSG00000145022	83.6475	57.6506	34.0639	78.0312	63.3483	156.394	108.614	159.634	141.547	96.862	1.16827	0.340099	3.43509	0.000592354	0.0115524	TCTA
ENSG00000161091	189.852	132.143	144.116	137.749	150.965	298.16	203.651	362.804	288.205	209.782	0.934923	0.272289	3.43357	0.000595697	0.0115975	MFSD12
ENSG00000132207	155.077	78.3789	143.461	196.671	143.397	75.3839	46.7642	64.4985	62.2156	108.605	-1.19677	0.349035	-3.42879	0.000606278	0.0117831	SLX1A
ENSG00000159176	239.664	135.382	80.5741	150.489	151.527	339.79	340.926	299.918	326.878	226.678	1.11408	0.325052	3.42739	0.000609412	0.0118236	CSRP1
ENSG00000157306	0.939859	9.7164	9.82611	16.721	9.30084	33.754	25.6449	49.9863	36.4617	20.9412	1.94988	0.569621	3.42311	0.000619082	0.0119906	NA
ENSG00000187193	270.679	181.373	375.358	424.394	312.951	697.583	524.966	677.234	633.261	450.227	1.01744	0.297291	3.42236	0.000620804	0.0120033	MT1X
ENSG00000140451	15.0377	33.0357	96.2959	23.0909	41.8651	11.2513	4.52557	11.2872	9.02138	27.7892	-2.21222	0.646666	-3.42096	0.000623996	0.0120391	PIF1
ENSG00000171067	129.701	96.5162	110.052	94.7522	107.755	200.274	168.955	217.682	195.637	145.419	0.862936	0.252275	3.42062	0.000624795	0.0120391	C11ORF24
ENSG00000105438	1172.94	1167.91	979.991	1360.77	1170.4	2099.5	1758.94	1868.84	1909.09	1486.99	0.706379	0.206585	3.41932	0.000627773	0.0120758	KDELR1
ENSG00000198804	1988.74	4230.52	3018.58	1951.58	2797.35	5915.95	5174.23	5411.43	5500.54	3955.86	0.975302	0.28563	3.41457	0.000638831	0.0122675	COX1
ENSG00000180340	32.8951	40.1611	23.5827	44.5893	35.307	11.2513	15.0852	6.44985	10.9288	24.8592	-1.68165	0.492569	-3.41403	0.000640086	0.0122707	FZD2
ENSG00000028116	87.4069	91.3341	89.7452	70.0689	84.6388	43.8802	42.2386	35.4742	40.531	65.7354	-1.05742	0.309935	-3.41176	0.000645446	0.0123524	VRK2
ENSG00000178726	15.9776	20.0806	41.9247	2.38871	20.0929	3.3754	1.50852	0	1.62797	12.1794	-3.51571	1.03069	-3.41103	0.000647168	0.0123549	THBD
ENSG00000152223	56.3916	53.1163	34.7189	34.2382	44.6162	81.0096	101.071	103.198	95.0928	66.249	1.09139	0.319981	3.41078	0.000647772	0.0123549	EPG5
ENSG00000124207	180.453	115.949	216.174	115.454	157.008	85.5101	54.3068	77.3982	72.4051	120.749	-1.11194	0.326126	-3.40953	0.000650742	0.0123696	CSE1L
ENSG00000106400	123.122	152.224	138.876	160.044	143.566	222.776	340.926	227.357	263.687	195.046	0.874424	0.256436	3.40992	0.000649829	0.0123696	ZNHIT1
ENSG00000136531	6.57901	16.194	1.31015	18.3135	10.5992	51.7561	39.2216	35.4742	42.1506	24.1212	1.99554	0.585428	3.40869	0.000652761	0.0123871	SCN2A
ENSG00000105404	344.928	369.871	224.035	409.266	337.025	695.332	606.426	546.625	616.128	456.641	0.87198	0.255846	3.40822	0.000653883	0.0123874	RABAC1
ENSG00000204262	266.92	425.578	509.648	459.429	415.394	691.957	721.074	901.367	771.466	567.996	0.891158	0.261513	3.4077	0.00065512	0.01239	COL5A2
ENSG00000256087	19.737	23.9671	18.9972	22.2946	21.249	34.8791	63.358	59.6611	52.6327	34.6992	1.29496	0.380213	3.40587	0.000659526	0.0124524	ZNF432
ENSG00000102054	103.385	73.8446	128.395	84.4011	97.5062	39.3797	52.7983	43.5365	45.2382	75.1056	-1.11322	0.326971	-3.40463	0.000662543	0.0124884	RBBP7
ENSG00000128595	6153.26	7083.9	5445.63	5021.07	5925.97	10065.4	8393.42	11056.7	9838.51	7602.77	0.731365	0.214855	3.40399	0.000664082	0.0124965	CALU
ENSG00000166226	433.275	326.471	378.633	269.128	351.877	209.275	200.634	177.371	195.76	284.969	-0.843588	0.247928	-3.40255	0.000667605	0.0125418	CCT2
ENSG00000157954	247.183	231.25	182.111	246.037	226.645	351.042	395.233	411.178	385.818	294.862	0.767682	0.225693	3.40144	0.000670329	0.0125661	WIPI2
ENSG00000119801	79.888	96.5162	48.4755	89.1785	78.5146	117.014	187.057	195.108	166.393	116.177	1.08013	0.31758	3.40111	0.000671132	0.0125661	YPEL5
ENSG00000156675	29.1356	21.3761	14.4116	24.6833	22.4017	6.7508	4.52557	3.22493	4.83377	14.8726	-2.16196	0.63727	-3.39253	0.000692499	0.0128592	RAB11FIP1
ENSG00000170540	70.4894	33.0357	47.1653	26.2758	44.2416	13.5016	13.5767	16.1246	14.401	31.4528	-1.61835	0.477009	-3.3927	0.000692078	0.0128592	ARL6IP1
ENSG00000116161	136.28	79.6744	127.739	76.4388	105.033	49.5059	55.8154	33.8617	46.3943	79.9022	-1.17185	0.34535	-3.39323	0.000690738	0.0128592	CACYBP
ENSG00000121774	359.026	236.432	287.578	328.846	302.971	187.897	168.955	148.347	168.399	245.297	-0.842563	0.24827	-3.39374	0.000689458	0.0128592	KHDRBS1
ENSG00000117152	106.204	110.119	231.896	113.862	140.52	355.542	193.091	407.953	318.862	216.953	1.17998	0.347763	3.39305	0.000691195	0.0128592	RGS4
ENSG00000236060	78.0083	43.3999	89.7452	144.915	89.0171	202.524	171.972	240.257	204.918	138.689	1.20463	0.356348	3.38048	0.000723595	0.0134145	NA
ENSG00000168824	2.81958	1.29552	1.96522	3.18495	2.31632	6.7508	19.6108	16.1246	14.1621	7.39307	2.62284	0.776144	3.37933	0.000726635	0.0134487	NSG1
ENSG00000124357	75.1887	76.4356	64.1973	64.4952	70.0792	148.518	134.259	109.647	130.808	96.1058	0.905403	0.268033	3.37795	0.000730291	0.0134942	NAGK
ENSG00000172534	146.618	152.871	142.806	96.3447	134.66	72.0085	70.9006	62.8861	68.5984	106.348	-0.971194	0.287771	-3.37488	0.000738477	0.0136231	HCFC1
ENSG00000044459	96.8055	130.2	134.29	93.1597	113.614	55.1315	40.7301	69.3359	55.0659	88.5218	-1.05052	0.311327	-3.37432	0.000739973	0.0136242	CNTLN
ENSG00000069275	4952.12	3676.04	4958.26	3267.76	4213.54	2509.05	2288.43	2641.21	2479.56	3470.41	-0.764918	0.226712	-3.37396	0.000740961	0.0136242	NUCKS1
ENSG00000005206	108.084	139.268	123.154	179.153	137.415	286.909	194.599	303.143	261.551	190.616	0.928462	0.275229	3.37342	0.000742415	0.0136287	SPPL2B
ENSG00000161281	81.7678	72.5491	45.2001	35.8307	58.8369	73.1337	221.753	151.572	148.819	97.4008	1.33617	0.39623	3.37222	0.00074565	0.0136658	COX7A1
ENSG00000127418	25.3762	25.9104	41.2697	52.5516	36.277	77.6342	73.9176	98.3602	83.304	56.4314	1.19516	0.354497	3.37143	0.00074779	0.0136827	FGFRL1
ENSG00000132646	109.024	50.5253	106.777	39.8119	76.5345	37.1294	21.1193	22.5745	26.9411	55.2802	-1.48809	0.442131	-3.36573	0.000763428	0.0139053	PCNA
ENSG00000198837	49.8125	61.5372	56.9915	56.5328	56.2185	27.0032	28.6619	14.5122	23.3924	42.1502	-1.25242	0.372282	-3.36418	0.000767719	0.0139053	DENND4B
ENSG00000167088	485.907	255.865	513.578	355.918	402.817	204.774	191.582	228.97	208.442	319.514	-0.950414	0.282506	-3.36423	0.000767574	0.0139053	SNRPD1
ENSG00000100418	106.204	112.71	108.087	109.084	109.022	177.771	170.463	228.97	192.401	144.756	0.816482	0.242739	3.36361	0.000769288	0.0139053	DESI1
ENSG00000167930	116.543	180.077	138.876	177.561	153.264	282.408	253.432	288.631	274.824	205.361	0.840558	0.249912	3.36342	0.000769837	0.0139053	FAM234A
ENSG00000086062	205.829	240.967	146.737	227.724	205.314	428.676	283.602	436.977	383.085	281.502	0.900947	0.267814	3.36408	0.000767982	0.0139053	B4GALT1
ENSG00000229344	876.889	2388.94	1817.83	2162.58	1811.56	4105.61	3160.36	3869.91	3711.96	2626.02	1.0347	0.307392	3.36605	0.00076253	0.0139053	MTCO2P12
ENSG00000162923	35.7147	42.7521	26.858	30.257	33.8955	64.1326	67.8835	90.2979	74.1047	51.128	1.12278	0.33367	3.36493	0.000765623	0.0139053	WDR26
ENSG00000092201	883.468	488.411	741.544	508.795	655.554	322.913	383.165	351.517	352.532	525.688	-0.895031	0.266211	-3.36211	0.000773487	0.0139488	SUPT16H
ENSG00000165915	62.9706	74.4924	76.6437	104.307	79.6034	153.018	147.835	149.959	150.271	109.889	0.916036	0.272559	3.36087	0.000776986	0.0139895	SLC39A13
ENSG00000161800	18.7972	13.603	19.6522	9.55484	15.4018	3.3754	1.50852	0	1.62797	9.49873	-3.10527	0.924627	-3.35841	0.000783935	0.014092	RACGAP1
ENSG00000215895	71.4293	62.8327	77.2988	61.3103	68.2178	37.1294	31.679	22.5745	30.461	52.0363	-1.14739	0.341704	-3.35784	0.000785527	0.0140981	HSPA5P1
ENSG00000196683	711.473	526.629	611.839	835.253	671.299	1075.63	1264.14	1088.41	1142.73	873.339	0.767946	0.22875	3.35715	0.000787507	0.0141112	TOMM7
ENSG00000160193	88.3468	78.3789	202.418	96.3447	116.372	43.8802	49.7813	51.5988	48.4201	87.2498	-1.27111	0.378719	-3.35635	0.000789794	0.0141297	WDR4
ENSG00000148180	61.0909	77.0834	68.1277	105.103	77.8513	119.264	227.787	141.897	162.983	114.336	1.06205	0.316567	3.35488	0.000793999	0.0141823	GSN
ENSG00000115159	38.5342	19.4328	64.8523	35.8307	39.6625	13.5016	13.5767	8.06231	11.7135	27.6844	-1.74669	0.521319	-3.35053	0.000806577	0.0142711	GPD2
ENSG00000188375	45.1132	55.0596	81.2292	49.3667	57.6922	28.1283	24.1364	16.1246	22.7964	42.7369	-1.32759	0.396112	-3.35156	0.000803587	0.0142711	H3-5
ENSG00000164163	86.4671	116.597	171.629	89.1785	115.968	73.1337	39.2216	32.2493	48.2015	86.9252	-1.25107	0.373206	-3.35223	0.000801632	0.0142711	ABCE1
ENSG00000042445	79.888	61.5372	72.0582	94.7522	77.0589	119.264	159.903	162.859	147.342	107.18	0.934036	0.278737	3.35096	0.000805308	0.0142711	RETSAT
ENSG00000151176	50.7524	65.4237	59.6118	77.235	63.2557	113.638	113.139	138.672	121.817	88.3532	0.940903	0.280807	3.35071	0.000806042	0.0142711	PLBD2
ENSG00000137809	63.9104	88.0953	60.9219	45.3855	64.5783	173.271	95.0369	141.897	136.735	95.5025	1.08329	0.32325	3.35124	0.000804519	0.0142711	ITGA11
ENSG00000132688	468.99	702.819	752.68	530.294	613.696	366.793	359.028	320.88	348.901	500.212	-0.815019	0.243319	-3.34959	0.000809309	0.0142969	NES
ENSG00000219163	33.8349	31.7402	36.0291	19.9059	30.3775	3.3754	13.5767	9.67478	8.87563	21.1624	-1.82565	0.545183	-3.3487	0.000811906	0.0143203	NA
ENSG00000136274	23.4965	36.2745	28.1682	34.2382	30.5444	14.6267	1.50852	8.06231	8.06586	20.9107	-1.86525	0.557722	-3.34441	0.000824574	0.014521	NACAD
ENSG00000076706	109.964	44.6954	9.17104	48.5705	53.1001	151.893	214.21	146.734	170.946	103.605	1.69567	0.507195	3.34323	0.000828086	0.0145601	MCAM
ENSG00000153044	23.4965	10.3642	43.89	15.1285	23.2198	3.3754	7.54262	1.61246	4.17683	15.0585	-2.48178	0.742569	-3.34215	0.000831317	0.014566	CENPH
ENSG00000141560	43.2335	37.5701	59.6118	27.0721	41.8719	18.0021	7.54262	16.1246	13.8898	29.8795	-1.5781	0.472227	-3.34182	0.000832308	0.014566	FN3KRP
ENSG00000197982	379.703	394.486	227.311	385.379	346.72	518.686	650.173	740.12	636.327	470.837	0.87559	0.262005	3.34188	0.000832144	0.014566	C1ORF122
ENSG00000005483	299.815	343.96	369.462	203.04	304.069	173.271	174.989	135.447	161.235	242.855	-0.914198	0.273678	-3.34042	0.000836523	0.014595	KMT2E
ENSG00000085733	178.573	193.032	186.041	254	202.912	304.911	422.386	343.455	356.917	268.914	0.81337	0.243494	3.34041	0.000836559	0.014595	CTTN
ENSG00000160410	127.821	187.85	114.638	121.028	137.834	66.3829	76.9347	66.111	69.8095	108.681	-0.984379	0.294901	-3.33799	0.000843862	0.0146996	SHKBP1
ENSG00000080823	345.868	292.14	213.554	366.269	304.458	412.924	853.824	543.4	603.383	432.568	0.98671	0.295673	3.33716	0.000846377	0.0147207	MOK
ENSG00000106268	111.843	81.6177	66.8176	85.1974	86.369	47.2556	28.6619	41.924	39.2805	66.1882	-1.12366	0.336837	-3.33591	0.000850196	0.0147643	NUDT1
ENSG00000103502	130.64	107.528	123.809	144.915	126.723	199.149	227.787	233.807	220.248	166.805	0.797272	0.239082	3.33472	0.000853863	0.0148051	CDIPT
ENSG00000233608	112.783	119.188	125.774	144.119	125.466	55.1315	79.9517	62.8861	65.9898	99.9762	-0.933633	0.280051	-3.33379	0.000856706	0.0148316	TWIST2
ENSG00000157613	801.7	763.061	415.317	800.218	695.074	1350.16	1155.53	1325.44	1277.04	944.49	0.878272	0.263638	3.33136	0.00086422	0.0149387	CREB3L1
ENSG00000255823	16534	26444.1	17549.4	22946	20868.4	35116.5	30279.1	45210.2	36868.6	27725.6	0.821047	0.246646	3.32885	0.000872056	0.015051	NA
ENSG00000105464	118.422	114.006	63.5422	117.047	103.254	211.525	208.176	177.371	199.024	144.298	0.951113	0.285904	3.32668	0.00087886	0.0151452	GRIN2D
ENSG00000052126	88.3468	105.585	77.2988	89.1785	90.1022	47.2556	45.2557	41.924	44.8118	70.692	-1.00468	0.302304	-3.32341	0.000889254	0.0153009	PLEKHA5
ENSG00000185896	892.866	785.733	545.677	1108.36	833.159	1399.67	1586.97	1530.23	1505.62	1121.36	0.854061	0.257381	3.31828	0.000905741	0.0155371	LAMP1
ENSG00000163735	400.38	943.138	399.595	1754.91	874.505	2120.88	2706.29	2046.22	2291.13	1481.63	1.38946	0.418721	3.31834	0.000905549	0.0155371	CXCL5
ENSG00000151849	40.4139	37.5701	68.1277	19.1097	41.3054	13.5016	12.0682	12.8997	12.8232	29.0987	-1.68888	0.50994	-3.31192	0.000926588	0.0158705	CENPJ
ENSG00000100243	449.253	550.596	450.036	621.861	517.936	757.215	1040.88	835.256	877.784	672.157	0.760333	0.229933	3.30676	0.000943821	0.0161166	CYB5R3
ENSG00000141526	634.405	566.79	429.074	735.723	591.498	855.101	1071.05	1209.35	1045.17	785.927	0.821173	0.248304	3.30713	0.000942568	0.0161166	SLC16A3
ENSG00000104812	146.618	164.531	115.293	203.04	157.371	218.276	280.585	453.102	317.321	225.921	1.00915	0.305396	3.30441	0.000951766	0.0162276	GYS1
ENSG00000168487	81.7678	136.03	126.429	99.5296	110.939	294.785	179.514	178.983	217.761	156.72	0.973677	0.295028	3.30028	0.000965876	0.0164433	BMP1
ENSG00000277701	4.6993	15.5462	8.51596	3.18495	7.98661	31.5037	24.1364	32.2493	29.2965	17.1194	1.84428	0.5589	3.29983	0.000967419	0.0164447	NA
ENSG00000184209	152.257	77.7312	112.018	76.4388	104.611	49.5059	49.7813	43.5365	47.6079	80.1812	-1.12966	0.342624	-3.2971	0.000976894	0.0165807	SNRNP35
ENSG00000079150	25.3762	47.9342	24.2377	22.2946	29.9607	61.8823	87.4943	64.4985	71.2917	47.674	1.23977	0.376145	3.296	0.000980735	0.0166208	FKBP7
ENSG00000204568	410.718	423.635	457.242	503.222	448.704	313.912	256.449	241.869	270.744	372.435	-0.725857	0.220285	-3.29509	0.000983915	0.0166496	MRPS18B
ENSG00000130935	46.0531	46.6387	70.0929	45.3855	52.0426	25.8781	18.1023	19.3496	21.11	38.7857	-1.29031	0.393134	-3.2821	0.00103038	0.0174097	NOL11
ENSG00000112297	42.2937	121.131	234.517	212.595	152.634	49.5059	43.7472	69.3359	54.1963	110.447	-1.49904	0.457271	-3.27822	0.00104462	0.0176239	CRYBG1
ENSG00000101945	53.572	27.8537	72.0582	21.4984	43.7456	6.7508	18.1023	14.5122	13.1217	30.6211	-1.76539	0.538755	-3.27679	0.00104994	0.017687	SUV39H1
ENSG00000079739	46.0531	64.776	56.9915	54.1441	55.4912	104.637	126.716	90.2979	107.217	77.6594	0.945713	0.288721	3.27552	0.00105467	0.0177403	PGM1
ENSG00000035862	1125.95	1258.6	709.445	973.002	1016.75	1535.81	2041.03	1764.03	1780.29	1343.98	0.808032	0.246971	3.27177	0.00106877	0.0179238	TIMP2
ENSG00000172927	127.821	101.051	38.6494	85.9936	88.3786	142.892	209.685	257.994	203.524	137.726	1.20479	0.368235	3.27181	0.00106862	0.0179238	MYEOV
ENSG00000119900	16.9175	22.0238	15.0667	29.4608	20.8672	31.5037	93.5284	46.7614	57.2645	36.4661	1.44849	0.44292	3.27032	0.00107426	0.0179891	OGFRL1
ENSG00000205683	37.5944	36.2745	60.2668	25.4796	39.9038	15.7519	15.0852	9.67478	13.504	28.5896	-1.5526	0.474925	-3.26914	0.00107875	0.0180229	DPF3
ENSG00000010438	72.3692	34.979	93.0205	81.2162	70.3962	34.8791	19.6108	27.4119	27.3006	51.9267	-1.35295	0.413878	-3.26895	0.00107949	0.0180229	PRSS3
ENSG00000145390	45.1132	93.9252	108.087	166.414	103.385	210.4	167.446	380.541	252.796	167.418	1.28623	0.393594	3.26792	0.00108341	0.0180617	USP53
ENSG00000102265	2072.39	3540.65	5684.73	3013.76	3577.88	6791.31	5613.21	9989.21	7464.58	5243.61	1.06074	0.324939	3.26442	0.00109688	0.0182592	TIMP1
ENSG00000126453	94.9258	63.4805	120.534	43.793	80.6832	25.8781	40.7301	30.6368	32.415	59.9968	-1.3236	0.405687	-3.2626	0.00110395	0.0183497	BCL2L12
ENSG00000167005	52.6321	60.2417	87.1249	66.0877	66.5216	28.1283	33.1875	29.0243	30.1134	50.9181	-1.15043	0.352791	-3.26095	0.00111039	0.0184296	NUDT21
ENSG00000119866	1.87972	6.4776	2.6203	0	2.7444	7.87593	27.1534	17.7371	17.5888	9.10629	2.61915	0.80371	3.25882	0.00111876	0.0185412	BCL11A
ENSG00000071859	255.642	227.364	227.966	305.755	254.182	389.296	411.827	464.389	421.837	326.034	0.730801	0.22452	3.25495	0.00113414	0.0187451	FAM50A
ENSG00000207513	3.75944	0.64776	0.655074	2.38871	1.86275	13.5016	4.52557	20.962	12.9964	6.63431	2.88121	0.885196	3.25488	0.0011344	0.0187451	RNU1-3
ENSG00000096746	223.687	165.826	225.346	109.084	180.986	100.137	98.054	61.2736	86.4882	140.487	-1.05958	0.325664	-3.25359	0.00113956	0.0188027	HNRNPH3
ENSG00000254999	204.889	207.931	163.113	282.664	214.649	329.664	411.827	399.891	380.461	285.711	0.825437	0.253753	3.25291	0.0011423	0.0188203	BRK1
ENSG00000102466	30.0755	18.785	38.6494	25.4796	28.2474	63.0075	51.2898	80.6231	64.9735	43.9871	1.20004	0.369065	3.25155	0.00114776	0.0188827	FGF14
ENSG00000000971	9.39859	51.173	20.9624	48.5705	32.5261	83.2599	114.648	79.0107	92.3061	58.1461	1.4959	0.460266	3.25007	0.00115378	0.018954	CFH
ENSG00000105401	1878.78	1327.91	1154.9	1714.3	1518.97	2554.05	2308.04	2881.47	2581.19	1974.21	0.765326	0.235532	3.24934	0.00115671	0.0189745	CDC37
ENSG00000165671	138.159	172.304	170.319	107.492	147.069	97.8866	63.358	58.0487	73.0977	115.367	-0.9986	0.307396	-3.24858	0.00115984	0.018998	NSD1
ENSG00000110651	2229.35	2149.27	1577.42	2766.92	2180.74	3342.77	3783.38	3950.53	3692.23	2828.52	0.759712	0.233999	3.24664	0.00116775	0.0190999	CD81
ENSG00000198933	9.39859	19.4328	17.0319	26.2758	18.0348	36.0043	40.7301	69.3359	48.6901	31.1728	1.41511	0.436089	3.245	0.00117452	0.0191826	TBKBP1
ENSG00000147883	3.75944	7.77312	5.89567	10.3511	6.94483	22.5027	13.5767	40.3116	25.4636	14.8815	1.8569	0.572344	3.24438	0.00117707	0.0191964	CDKN2B
ENSG00000187735	74.2489	90.6864	83.1944	75.6425	80.943	41.6299	45.2557	33.8617	40.2491	63.5028	-1.00642	0.310295	-3.24344	0.00118098	0.0192323	TCEA1
ENSG00000103510	20.6769	25.9104	17.687	30.257	23.6328	7.87593	4.52557	6.44985	6.28378	16.1975	-1.88939	0.583344	-3.2389	0.00119992	0.0195126	KAT8
ENSG00000178691	162.596	133.438	197.177	111.473	151.171	77.6342	64.8665	90.2979	77.5995	119.64	-0.963875	0.297747	-3.23723	0.00120697	0.01958	SUZ12
ENSG00000209082	329.891	1117.39	481.48	1488.96	854.43	1902.6	10598.9	3449.06	5316.85	2766.89	2.63745	0.814758	3.23709	0.00120754	0.01958	NA
ENSG00000164109	16.9175	16.194	28.8233	7.96237	17.4743	4.50053	0	3.22493	2.57515	11.0889	-2.70346	0.835493	-3.23577	0.00121315	0.0196425	MAD2L1
ENSG00000116560	1730.28	803.222	1187.65	781.109	1125.57	594.07	543.068	611.123	582.754	892.932	-0.949149	0.293389	-3.23512	0.00121592	0.0196591	SFPQ
ENSG00000151327	297.935	213.113	258.099	241.26	252.602	402.798	398.25	443.427	414.825	322.126	0.716735	0.221578	3.23468	0.00121777	0.0196609	FAM177A1
ENSG00000103145	137.219	160.644	75.3335	202.244	143.86	75.3839	72.4091	41.924	63.239	109.308	-1.17762	0.364419	-3.23149	0.00123146	0.0198249	HCFC1R1
ENSG00000049245	188.912	176.838	156.563	205.429	181.936	274.533	300.196	333.78	302.836	233.75	0.734753	0.227353	3.23178	0.00123024	0.0198249	VAMP3
ENSG00000173210	99.6251	120.483	68.1277	187.116	118.838	234.028	265.5	235.42	244.982	172.9	1.04464	0.323561	3.22856	0.00124414	0.0200004	ABLIM3
ENSG00000163171	197.37	152.871	86.4698	257.185	173.474	303.786	425.403	362.804	363.998	255.127	1.07077	0.331713	3.22799	0.00124663	0.0200119	CDC42EP3
ENSG00000140525	12.2182	16.8418	39.9595	4.77742	18.4492	1.12513	4.52557	1.61246	2.42106	11.58	-2.9822	0.924683	-3.22511	0.00125926	0.0201858	FANCI
ENSG00000138092	42.2937	24.6149	26.858	12.7398	26.6266	10.1262	4.52557	4.83739	6.49639	17.9994	-1.98326	0.615084	-3.22436	0.00126253	0.0201999	CENPO
ENSG00000110107	184.212	148.337	150.012	163.229	161.447	90.0107	87.4943	98.3602	91.9551	131.665	-0.811435	0.25171	-3.22369	0.00126552	0.0201999	PRPF19
ENSG00000139899	1.87972	6.4776	1.31015	10.3511	5.00464	31.5037	19.6108	16.1246	22.4131	12.4654	2.17164	0.673596	3.22395	0.00126435	0.0201999	CBLN3
ENSG00000174579	83.6475	71.9013	52.4059	38.2194	61.5435	30.3786	28.6619	9.67478	22.9051	44.9842	-1.40214	0.435227	-3.22163	0.00127465	0.0203012	MSL2
ENSG00000135862	727.451	1287.75	717.306	964.243	924.187	1957.73	1416.5	1610.85	1661.7	1240.26	0.846371	0.26273	3.22144	0.00127548	0.0203012	LAMC1
ENSG00000116260	382.523	328.414	258.099	529.498	374.633	586.195	656.208	851.38	697.927	513.188	0.897674	0.278799	3.21979	0.00128286	0.0203898	QSOX1
ENSG00000142864	2527.28	2054.05	2848.92	2102.86	2383.28	1567.31	1504	1412.52	1494.61	2002.42	-0.672956	0.20913	-3.21788	0.00129142	0.02048	SERBP1
ENSG00000135631	179.513	109.471	87.7799	148.896	131.415	221.651	265.5	261.219	249.457	182.004	0.92827	0.288488	3.21771	0.00129217	0.02048	RAB11FIP5
ENSG00000033100	86.4671	67.367	46.5103	93.1597	73.376	136.141	134.259	161.246	143.882	103.593	0.975831	0.303421	3.2161	0.00129945	0.0205664	CHPF2
ENSG00000142408	27.2559	40.8089	18.3421	112.269	49.6691	128.265	131.242	170.921	143.476	89.872	1.53132	0.476246	3.21539	0.00130267	0.0205884	CACNG8
ENSG00000178177	8.45873	13.603	28.8233	12.7398	15.9062	2.25027	1.50852	3.22493	2.32791	10.0869	-2.79576	0.869866	-3.21401	0.00130894	0.0206561	LCORL
ENSG00000084090	302.635	181.373	217.485	209.41	227.726	358.918	381.656	451.49	397.354	300.424	0.804491	0.250336	3.21364	0.00131062	0.0206561	STARD7
ENSG00000116005	146.618	189.146	109.397	182.338	156.875	327.414	254.94	269.281	283.879	211.305	0.857642	0.266996	3.21219	0.00131728	0.0207319	PCYOX1
ENSG00000214063	142.859	150.928	113.328	230.113	159.307	299.285	276.06	311.205	295.517	217.682	0.892644	0.278071	3.21012	0.00132677	0.0208522	TSPAN4
ENSG00000143774	414.478	389.304	315.091	562.94	420.453	597.446	879.469	769.145	748.687	561.124	0.832172	0.259415	3.20789	0.00133715	0.0209859	GUK1
ENSG00000228519	111.843	80.3222	123.154	79.6237	98.7358	34.8791	57.3239	51.5988	47.9339	76.9636	-1.05398	0.328621	-3.20729	0.00133991	0.021	NA
ENSG00000029153	16.9175	14.2507	22.9276	17.5172	17.9032	2.25027	6.03409	3.22493	3.83643	11.8746	-2.26135	0.70528	-3.20631	0.00134447	0.0210422	BMAL2
ENSG00000196911	15.9776	24.6149	16.3769	19.9059	19.2188	2.25027	3.01705	8.06231	4.44321	12.8864	-2.18043	0.68014	-3.20585	0.00134664	0.0210468	KPNA5
ENSG00000179820	897.566	842.088	627.561	640.971	752.046	1124.01	1045.41	2034.93	1401.45	1030.36	0.897619	0.280276	3.20262	0.00136182	0.0212546	MYADM
ENSG00000144381	627.826	452.784	588.257	455.448	531.079	312.787	334.892	316.043	321.241	441.148	-0.725019	0.226456	-3.20159	0.00136673	0.0213016	HSPD1
ENSG00000221818	55.4517	69.3103	58.3016	45.3855	57.1123	27.0032	7.54262	32.2493	22.265	42.1777	-1.35565	0.423628	-3.2001	0.0013738	0.0213822	EBF2
ENSG00000276107	15.0377	21.3761	1.96522	11.1473	12.3816	11.2513	84.4773	61.2736	52.3341	29.5041	2.07377	0.648323	3.19866	0.00138067	0.0214594	NA
ENSG00000074181	38.5342	16.8418	24.8928	18.3135	24.6456	61.8823	58.8324	51.5988	57.4378	38.6994	1.23774	0.387141	3.19712	0.00138807	0.0215448	NOTCH3
ENSG00000042832	0.939859	3.88656	0.655074	0.796237	1.56943	10.1262	15.0852	9.67478	11.6287	5.88056	2.83669	0.887413	3.19658	0.00139067	0.0215553	TG
ENSG00000163923	24.4363	43.3999	56.9915	25.4796	37.5768	10.1262	15.0852	12.8997	12.7037	26.9169	-1.58706	0.496602	-3.19584	0.00139423	0.0215808	RPL39L
ENSG00000011465	89.2866	206.635	180.145	408.47	221.134	370.169	684.869	546.625	533.888	355.171	1.27017	0.397496	3.19542	0.00139629	0.0215831	DCN
ENSG00000100644	535.72	698.285	647.213	933.986	703.801	1032.87	1356.16	1243.21	1210.75	921.064	0.781958	0.244827	3.19392	0.00140355	0.0216654	HIF1A
ENSG00000159720	281.018	177.486	101.537	220.558	195.15	340.915	389.199	449.877	393.33	280.084	1.01339	0.317448	3.1923	0.00141143	0.0217509	ATP6V0D1
ENSG00000182240	61.0909	51.8208	74.0234	34.2382	55.2933	85.5101	138.784	124.16	116.151	81.3753	1.06406	0.333354	3.19199	0.00141295	0.0217509	BACE2
ENSG00000104763	97.7454	64.776	58.9567	96.3447	79.4557	142.892	138.784	169.309	150.328	109.83	0.924767	0.289775	3.19133	0.0014162	0.0217712	ASAH1
ENSG00000138074	73.309	51.8208	98.2611	78.8275	75.5546	39.3797	39.2216	20.962	33.1878	57.3974	-1.17426	0.368057	-3.19042	0.00142065	0.0217801	SLC5A6
ENSG00000139428	79.888	102.994	113.983	85.1974	95.5155	63.0075	25.6449	43.5365	44.063	73.4644	-1.10185	0.34533	-3.19073	0.00141916	0.0217801	MMAB
ENSG00000085063	974.634	739.742	1007.5	858.344	895.056	1310.78	1443.66	1488.3	1414.25	1117.57	0.659899	0.207024	3.18754	0.00143487	0.0219682	CD59
ENSG00000116016	25.3762	40.1611	11.7913	46.978	31.0767	75.3839	67.8835	93.5228	78.9301	51.5853	1.34472	0.421961	3.18684	0.00143836	0.0219916	EPAS1
ENSG00000168273	126.881	109.471	66.1625	148.896	112.853	191.273	244.381	220.907	218.854	158.282	0.95752	0.300574	3.18564	0.00144433	0.0220529	SMIM4
ENSG00000123091	53.572	53.7641	32.7537	50.1629	47.5632	99.0117	85.9858	95.1353	93.3776	67.1979	0.978778	0.307304	3.18505	0.0014473	0.0220684	RNF11
ENSG00000091651	55.4517	17.4895	28.8233	10.3511	28.0289	6.7508	7.54262	4.83739	6.37693	18.7495	-2.11861	0.665476	-3.1836	0.00145458	0.0221493	ORC6
ENSG00000136463	104.324	58.2984	94.9858	89.1785	86.6968	51.7561	33.1875	35.4742	40.1393	66.7436	-1.09389	0.343702	-3.18267	0.00145922	0.02219	TACO1
ENSG00000123342	16.9175	31.0925	28.8233	15.9247	23.1895	47.2556	75.4262	46.7614	56.4811	37.4573	1.26715	0.398203	3.18218	0.0014617	0.0221977	MMP19
ENSG00000090621	871.25	877.067	1058.6	1353.6	1040.13	1580.81	1790.62	1797.9	1723.11	1332.83	0.727997	0.229038	3.17849	0.00148043	0.0224519	PABPC4
ENSG00000128422	7.51887	4.53432	1.96522	14.3323	7.08767	15.7519	67.8835	12.8997	32.1784	17.8408	2.1972	0.69137	3.17803	0.00148278	0.0224573	KRT17
ENSG00000072778	193.611	218.943	203.073	296.996	228.156	382.545	354.503	427.303	388.117	296.711	0.766074	0.241251	3.17542	0.00149621	0.0226302	ACADVL
ENSG00000196937	108.084	90.6864	105.467	86.7898	97.7567	141.767	212.702	167.696	174.055	130.456	0.82984	0.262065	3.16654	0.00154262	0.0232695	FAM3C
ENSG00000143382	3.75944	9.06864	14.4116	18.3135	11.3883	15.7519	51.2898	49.9863	39.0093	23.2259	1.75131	0.55306	3.16658	0.00154241	0.0232695	ADAMTSL4
ENSG00000160818	991.552	492.945	797.88	554.181	709.14	459.054	330.367	346.68	378.7	567.523	-0.902675	0.285565	-3.16102	0.00157219	0.0236207	GPATCH4
ENSG00000101361	759.406	535.05	938.066	547.015	694.884	451.178	381.656	328.942	387.259	563.045	-0.84184	0.266311	-3.16111	0.00157167	0.0236207	NOP56
ENSG00000128656	33.8349	25.9104	28.1682	48.5705	34.121	47.2556	137.276	66.111	83.5474	55.3037	1.29012	0.408132	3.16103	0.00157215	0.0236207	CHN1
ENSG00000180530	70.4894	75.7879	66.1625	60.514	68.2385	36.0043	33.1875	30.6368	33.2762	53.2546	-1.03088	0.326196	-3.16032	0.00157595	0.0236456	NRIP1
ENSG00000204272	62.9706	90.0386	43.2349	92.3635	72.1519	151.893	131.242	148.347	143.827	102.87	0.996131	0.315315	3.15916	0.00158224	0.0237083	NBDY
ENSG00000239332	20.6769	66.7192	44.545	42.2006	43.5354	19.1273	3.01705	17.7371	13.2938	30.5747	-1.69963	0.538621	-3.15552	0.00160214	0.0239746	LINC01119
ENSG00000105270	295.116	395.133	75.3335	369.454	283.759	614.323	644.139	804.619	687.694	456.874	1.27728	0.40487	3.15478	0.0016062	0.0240033	CLIP3
ENSG00000117133	134.4	108.176	153.942	98.7334	123.813	68.6331	67.8835	59.6611	65.3926	98.7756	-0.918427	0.291251	-3.15339	0.00161386	0.024054	RPF1
ENSG00000151353	224.626	248.092	270.546	278.683	255.487	169.895	141.801	149.959	153.885	211.943	-0.729224	0.231241	-3.15352	0.00161312	0.024054	TMEM18
ENSG00000234222	20.6769	10.3642	15.7218	11.9436	14.6766	39.3797	37.7131	33.8617	36.9848	24.2373	1.35024	0.428253	3.15291	0.00161653	0.024062	LIX1L-AS1
ENSG00000128311	50.7524	46.6387	70.0929	74.8463	60.5826	112.513	93.5284	153.184	119.742	85.9366	0.979577	0.31084	3.15139	0.00162496	0.0241555	TST
ENSG00000185950	138.159	31.0925	30.1334	97.9372	74.3306	146.267	318.298	162.859	209.141	132.107	1.49888	0.476231	3.14737	0.00164745	0.0244575	IRS2
ENSG00000137770	67.6699	67.367	82.5394	25.4796	60.764	25.8781	15.0852	27.4119	22.7917	44.4901	-1.41302	0.449232	-3.14542	0.00165851	0.0245892	CTDSPL2
ENSG00000096401	190.791	126.313	155.253	104.307	144.166	70.8834	85.9858	67.7234	74.8642	114.465	-0.944318	0.300266	-3.14494	0.00166121	0.0245968	CDC5L
ENSG00000159348	75.1887	51.8208	41.2697	54.9404	55.8049	114.764	84.4773	130.609	109.95	79.01	0.985922	0.313898	3.1409	0.00168428	0.0249056	CYB5R1
ENSG00000170955	1138.17	960.628	575.81	1148.17	955.695	511.936	445.014	615.961	524.304	770.813	-0.866032	0.275829	-3.13974	0.00169098	0.0249719	CAVIN3
ENSG00000177084	83.6475	36.2745	95.6408	24.6833	60.0616	23.6278	19.6108	17.7371	20.3252	43.0317	-1.55407	0.495114	-3.13882	0.0016963	0.0250176	POLE
ENSG00000161533	77.0685	48.582	68.1277	72.4576	66.5589	132.766	107.105	128.997	122.956	90.7291	0.891784	0.284866	3.13054	0.00174485	0.0256999	ACOX1
ENSG00000184840	905.084	860.225	768.402	980.168	878.47	1319.78	1377.28	1322.22	1339.76	1076.17	0.609193	0.194692	3.12901	0.00175395	0.0257665	TMED9
ENSG00000143753	96.8055	69.3103	73.3683	96.3447	83.9572	138.391	123.699	214.458	158.849	116.054	0.920231	0.294075	3.12924	0.00175259	0.0257665	DEGS1
ENSG00000115541	221.807	205.988	351.12	206.225	246.285	127.14	140.293	138.672	135.368	198.749	-0.866089	0.276931	-3.12746	0.00176326	0.025837	HSPE1
ENSG00000184678	2.81958	0	0.655074	4.77742	2.06302	11.2513	15.0852	12.8997	13.0788	6.78405	2.73243	0.873693	3.12744	0.00176333	0.025837	H2BC21
ENSG00000162385	108.084	97.8117	98.9162	91.5673	99.0947	50.631	58.8324	51.5988	53.6874	79.6345	-0.885578	0.283232	-3.12669	0.00176786	0.0258609	MAGOH
ENSG00000163565	355.267	537.641	554.193	535.868	495.742	355.542	260.974	228.97	281.829	404.065	-0.812121	0.259793	-3.12603	0.00177186	0.0258609	IFI16
ENSG00000089063	34.7748	35.6268	31.4436	44.5893	36.6086	69.7583	79.9517	67.7234	72.4778	51.9811	0.986787	0.315657	3.12613	0.00177122	0.0258609	TMEM230
ENSG00000171621	68.6097	82.2655	57.6465	35.8307	61.0881	24.7529	13.5767	35.4742	24.6013	45.4509	-1.3182	0.422447	-3.1204	0.00180605	0.0262746	SPSB1
ENSG00000186111	147.558	195.623	100.226	141.73	146.284	246.404	244.381	307.98	266.255	197.7	0.862567	0.276436	3.12031	0.00180662	0.0262746	PIP5K1C
ENSG00000072818	10.3385	30.4447	17.687	28.6645	21.7837	39.3797	51.2898	79.0107	56.56	36.6878	1.35697	0.434896	3.12021	0.00180721	0.0262746	ACAP1
ENSG00000127586	23.4965	7.12536	26.203	5.57366	15.5996	2.25027	0	3.22493	1.82506	9.69624	-3.08545	0.99005	-3.11646	0.00183037	0.026577	CHTF18
ENSG00000240065	10.3385	30.4447	9.17104	40.6081	22.6406	2.25027	9.05114	1.61246	4.30462	14.7823	-2.42232	0.778079	-3.11321	0.00185067	0.0268371	PSMB9
ENSG00000147155	107.144	61.5372	109.397	60.514	84.6481	55.1315	21.1193	29.0243	35.0917	63.4097	-1.24651	0.400782	-3.11021	0.00186956	0.0270068	EBP
ENSG00000142552	55.4517	106.88	73.3683	88.3823	81.0207	129.39	229.295	130.609	163.098	116.197	1.00327	0.322513	3.11077	0.001866	0.0270068	RCN3
ENSG00000051523	39.4741	96.5162	31.4436	43.793	52.8067	132.766	155.378	85.4605	124.535	83.5473	1.23423	0.396832	3.11021	0.00186957	0.0270068	CYBA
ENSG00000147324	591.171	299.265	410.732	253.203	388.593	203.649	197.617	204.783	202.016	308.631	-0.942452	0.303078	-3.1096	0.00187342	0.0270277	MFHAS1
ENSG00000134291	55.4517	23.3193	42.5798	15.1285	34.1198	9.00107	10.5597	11.2872	10.2827	23.9039	-1.73413	0.558521	-3.10486	0.0019037	0.0272616	TMEM106C
ENSG00000168496	91.1663	29.1492	104.812	23.0909	62.0546	13.5016	25.6449	19.3496	19.4987	43.8163	-1.68018	0.540923	-3.10614	0.00189548	0.0272616	FEN1
ENSG00000125686	240.604	254.57	228.621	146.508	217.576	144.017	101.071	108.035	117.708	174.775	-0.88121	0.283767	-3.1054	0.0019002	0.0272616	MED1
ENSG00000197555	104.324	94.5729	90.4002	62.9027	88.0501	147.392	196.108	140.284	161.262	119.426	0.872739	0.281129	3.10441	0.00190659	0.0272616	SIPA1L1
ENSG00000116396	79.888	111.415	46.5103	29.4608	66.8184	219.401	107.105	158.021	161.509	107.4	1.27521	0.410729	3.10474	0.00190444	0.0272616	KCNC4
ENSG00000127415	3.75944	12.9552	3.27537	5.57366	6.39092	18.0021	25.6449	27.4119	23.6863	13.8032	1.85805	0.59825	3.1058	0.00189763	0.0272616	IDUA
ENSG00000210117	4.6993	5.18208	1.31015	11.9436	5.78377	12.3765	33.1875	25.7994	23.7878	13.4998	2.04426	0.65834	3.10517	0.00190168	0.0272616	NA
ENSG00000176641	28.1958	32.388	13.7566	11.1473	21.3719	32.6289	79.9517	61.2736	57.9514	37.0488	1.432	0.461501	3.10293	0.00191617	0.0273638	RNF152
ENSG00000137547	125.001	91.3341	127.084	91.5673	108.747	42.7551	75.4262	46.7614	54.9809	85.7042	-0.990105	0.319139	-3.10242	0.00191944	0.0273757	MRPL15
ENSG00000072310	3.75944	16.194	29.4783	32.6457	20.5194	1.12513	7.54262	1.61246	3.42674	13.194	-2.63293	0.849477	-3.09947	0.00193866	0.0276148	SREBF1
ENSG00000125356	136.28	102.346	113.983	169.598	130.552	218.276	285.111	198.333	233.907	174.847	0.843527	0.272431	3.09629	0.00195956	0.0278773	NDUFA1
ENSG00000210112	154.137	97.8117	171.629	101.918	131.374	115.889	610.952	259.607	328.816	215.992	1.32172	0.427261	3.09347	0.00197828	0.0280726	NA
ENSG00000227619	3.75944	5.18208	1.31015	6.3699	4.15539	5.62567	16.5938	38.6991	20.3062	11.0772	2.27445	0.735174	3.09376	0.00197636	0.0280726	NA
ENSG00000181544	16.9175	8.42088	25.5479	3.18495	13.5178	0	1.50852	1.61246	1.04033	8.17031	-3.83504	1.24017	-3.09236	0.00198573	0.0280741	FANCB
ENSG00000127589	189.852	183.964	189.316	257.981	205.278	126.015	131.242	54.8237	104.027	161.885	-0.973283	0.314696	-3.09277	0.00198296	0.0280741	TUBBP1
ENSG00000166734	77.0685	71.9013	47.8204	70.0689	66.7148	105.763	128.224	137.059	123.682	91.1293	0.890672	0.288035	3.09224	0.00198654	0.0280741	GOLM2
ENSG00000124201	378.763	250.683	186.696	168.802	246.236	519.812	434.455	436.977	463.748	339.455	0.916242	0.29633	3.09196	0.00198836	0.0280741	ZNFX1
ENSG00000110628	22.5566	42.1044	24.8928	82.0124	42.8916	112.513	72.4091	140.284	108.402	70.9676	1.337	0.432741	3.08961	0.00200418	0.0282619	SLC22A18
ENSG00000107984	16.9175	5.82984	5.89567	20.7022	12.3363	30.3786	46.7642	33.8617	37.0015	22.9071	1.60688	0.520171	3.08914	0.00200735	0.0282712	DKK1
ENSG00000277075	22.5566	22.0238	19.6522	3.98119	17.0535	0	6.03409	1.61246	2.54885	10.8372	-2.8287	0.916779	-3.08547	0.00203228	0.0285866	H2AC8
ENSG00000129925	45.1132	49.2297	38.6494	58.9215	47.9785	87.7604	87.4943	96.7478	90.6675	66.2738	0.918432	0.297768	3.08439	0.0020397	0.0286551	PGAP6
ENSG00000149548	15.0377	16.8418	22.2725	3.98119	14.5333	2.25027	3.01705	0	1.75577	9.05722	-3.00619	0.975148	-3.0828	0.00205061	0.0287009	CCDC15
ENSG00000126391	52.6321	44.0477	83.1944	91.5673	67.8604	136.141	110.122	164.471	136.912	97.4537	1.01107	0.32792	3.08328	0.00204733	0.0287009	FRMD8
ENSG00000154734	62.9706	69.958	53.061	101.122	71.7779	165.395	87.4943	190.271	147.72	104.324	1.04312	0.338339	3.08305	0.00204892	0.0287009	ADAMTS1
ENSG00000160299	143.798	96.5162	145.426	47.7742	108.379	37.1294	58.8324	43.5365	46.4994	81.8591	-1.22582	0.397843	-3.08118	0.00206183	0.0287947	PCNT
ENSG00000182670	937.98	1268.31	1003.57	1023.16	1058.26	1685.45	1550.76	1659.22	1631.81	1304.07	0.62449	0.202685	3.08109	0.00206243	0.0287947	TTC3
ENSG00000145391	54.5118	44.0477	49.1306	32.6457	45.0839	97.8866	129.733	56.4362	94.6853	66.3417	1.07479	0.348924	3.08031	0.00206787	0.0288349	SETD7
ENSG00000101333	21.6168	9.7164	5.89567	8.75861	11.4969	21.3775	87.4943	16.1246	41.6655	24.4263	1.87357	0.60861	3.07844	0.00208088	0.0289803	PLCB4
ENSG00000152242	20.6769	16.8418	16.3769	23.8871	19.4457	5.62567	4.52557	4.83739	4.99621	13.253	-1.94336	0.631557	-3.0771	0.00209024	0.0290389	C18ORF25
ENSG00000164687	194.551	91.3341	152.632	107.492	136.502	69.7583	64.8665	69.3359	67.9869	107.139	-1.00185	0.325579	-3.07713	0.00209001	0.0290389	FABP5
ENSG00000163536	4.6993	4.53432	0	3.98119	3.3037	9.00107	13.5767	29.0243	17.2007	9.25956	2.39091	0.777111	3.07666	0.00209334	0.0290461	SERPINI1
ENSG00000124172	733.09	719.013	523.404	824.105	699.903	1035.12	1514.56	1012.63	1187.44	908.846	0.76274	0.24799	3.07569	0.00210018	0.0291051	ATP5F1E
ENSG00000116750	123.122	115.301	138.221	95.5484	118.048	69.7583	36.2046	74.1733	60.0454	93.1897	-0.97221	0.316173	-3.07493	0.00210549	0.0291428	UCHL5
ENSG00000163655	132.52	139.268	191.937	111.473	143.8	63.0075	93.5284	72.5608	76.3656	114.899	-0.920219	0.29938	-3.07375	0.00211383	0.0292223	GMPS
ENSG00000152952	109.024	238.376	155.253	213.392	179.011	253.155	298.688	556.3	369.381	260.598	1.04084	0.338771	3.07239	0.00212354	0.0293205	PLOD2
ENSG00000143416	24.4363	62.8327	51.0958	83.6049	55.4924	29.2535	18.1023	12.8997	20.0851	40.3179	-1.44525	0.470647	-3.07077	0.00213505	0.0294102	SELENBP1
ENSG00000105486	94.9258	80.3222	161.148	50.1629	96.6398	57.3818	33.1875	25.7994	38.7896	71.8468	-1.30204	0.424023	-3.07069	0.00213568	0.0294102	LIG1
ENSG00000101150	299.815	293.435	244.998	302.57	285.205	470.306	472.168	403.116	448.53	355.201	0.654817	0.213269	3.07038	0.00213788	0.0294102	TPD52L2
ENSG00000197746	1333.66	1721.75	975.406	1527.18	1389.5	2144.5	2587.12	2218.75	2316.79	1786.91	0.737462	0.240246	3.06962	0.00214334	0.0294493	PSAP
ENSG00000188064	361.846	275.946	97.6061	21.4984	189.224	36.0043	25.6449	14.5122	25.3871	119.008	-2.89242	0.942745	-3.06809	0.00215434	0.0295644	WNT7B
ENSG00000111011	496.246	442.42	557.468	366.269	465.601	311.662	292.653	230.582	278.299	385.329	-0.740416	0.241644	-3.06407	0.00218346	0.0299276	RSRC2
ENSG00000128059	57.3314	53.1163	64.1973	31.0532	51.4246	15.7519	30.1705	17.7371	21.2198	38.4797	-1.29056	0.421334	-3.06304	0.002191	0.0299943	PPAT
ENSG00000172845	26.3161	28.5014	22.9276	29.4608	26.8015	11.2513	7.54262	8.06231	8.95209	19.1517	-1.55864	0.509643	-3.0583	0.00222595	0.0304358	SP3
ENSG00000106992	12.2182	22.6716	17.687	19.1097	17.9216	42.7551	40.7301	41.924	41.8031	28.1565	1.2108	0.39626	3.05556	0.0022464	0.0306781	AK1
ENSG00000230457	256.582	194.976	286.267	214.984	238.202	148.518	132.75	140.284	140.517	196.337	-0.75971	0.248914	-3.0521	0.00227249	0.0309592	NA
ENSG00000253368	52.6321	65.4237	113.983	207.022	109.765	232.903	253.432	270.894	252.409	170.898	1.2003	0.393248	3.05229	0.00227105	0.0309592	TRNP1
ENSG00000115414	6955.9	13088.6	10210	8894.76	9787.32	15054.3	21473.8	14565.4	17031.2	12891.8	0.799113	0.261936	3.0508	0.00228232	0.0310556	FN1
ENSG00000151474	197.37	208.579	226.001	86.7898	179.685	102.387	76.9347	82.2356	87.1858	140.042	-1.04032	0.34109	-3.04999	0.00228846	0.031101	FRMD4A
ENSG00000122694	87.4069	122.427	129.705	91.5673	107.776	58.5069	64.8665	46.7614	56.7116	85.8915	-0.927145	0.304054	-3.04927	0.00229395	0.031101	GLIPR2
ENSG00000157064	26.3161	49.8775	5.24059	23.8871	26.3303	70.8834	76.9347	80.6231	76.1471	47.6804	1.52974	0.501669	3.04931	0.00229369	0.031101	NMNAT2
ENSG00000129116	454.892	313.516	225.346	361.492	338.811	590.695	568.713	604.674	588.027	445.618	0.797413	0.261878	3.04498	0.00232699	0.0315109	PALLD
ENSG00000124782	49.8125	58.9461	40.6146	21.4984	42.7179	12.3765	16.5938	19.3496	16.1066	31.3131	-1.42507	0.468381	-3.04254	0.00234588	0.0316905	RREB1
ENSG00000136928	10.3385	3.2388	20.9624	15.9247	12.6161	12.3765	73.9176	51.5988	45.9643	26.9082	1.85392	0.609274	3.04283	0.00234365	0.0316905	GABBR2
ENSG00000100749	86.4671	39.5133	104.157	17.5172	61.9136	20.2524	19.6108	20.962	20.2751	44.0685	-1.61051	0.529593	-3.04104	0.00235766	0.0318114	VRK1
ENSG00000120594	5.63916	11.6597	17.0319	2.38871	9.17987	36.0043	9.05114	66.111	37.0555	21.1266	1.98762	0.654138	3.03853	0.00237736	0.0320388	PLXDC2
ENSG00000139514	277.258	207.931	248.273	231.705	241.292	158.644	153.869	119.322	143.945	199.572	-0.740342	0.243906	-3.03536	0.0024025	0.0323389	SLC7A1
ENSG00000103194	240.604	189.146	179.49	164.821	193.515	108.013	132.75	90.2979	110.354	157.875	-0.80796	0.266429	-3.03255	0.00242497	0.0326024	USP10
ENSG00000010322	78.0083	108.824	121.189	125.805	108.457	200.274	159.903	212.845	191.007	143.835	0.813669	0.268404	3.03151	0.00243337	0.0326762	NISCH
ENSG00000198258	639.104	614.076	570.57	880.638	676.097	1014.87	1209.84	1052.94	1092.55	854.576	0.6925	0.228697	3.02803	0.00246154	0.0330152	UBL5
ENSG00000106785	22.5566	38.2178	27.5131	60.514	37.2004	4.50053	16.5938	16.1246	12.4063	26.5744	-1.62694	0.537478	-3.02698	0.0024701	0.0330809	TRIM14
ENSG00000077782	184.212	134.734	153.287	148.896	155.283	230.652	262.483	267.669	253.601	197.419	0.708435	0.234061	3.02671	0.00247232	0.0330809	FGFR1
ENSG00000215268	53.572	46.6387	39.3045	27.8683	41.8459	20.2524	9.05114	19.3496	16.2177	30.8624	-1.35293	0.447064	-3.02625	0.00247608	0.0330919	NA
ENSG00000103227	6.57901	23.3193	9.17104	15.9247	13.7485	38.2545	30.1705	46.7614	38.3955	24.3115	1.46392	0.483867	3.02547	0.00248248	0.033138	LMF1
ENSG00000213347	27.2559	13.603	56.9915	7.16613	26.2541	9.00107	1.50852	4.83739	5.11566	17.1948	-2.31494	0.765349	-3.02468	0.00248893	0.0331614	MXD3
ENSG00000172716	21.6168	35.6268	49.1306	31.0532	34.3568	4.50053	18.1023	12.8997	11.8342	24.7043	-1.58593	0.524355	-3.02454	0.00249013	0.0331614	SLFN11
ENSG00000168701	138.159	108.176	98.2611	116.251	115.212	181.146	199.125	196.72	192.331	148.263	0.741735	0.245339	3.0233	0.00250032	0.0332578	TMEM208
ENSG00000113460	47.9328	27.8537	51.7509	31.0532	39.6476	12.3765	16.5938	17.7371	15.5691	29.3283	-1.36169	0.450532	-3.02241	0.00250768	0.0333164	BRIX1
ENSG00000147872	167.295	134.734	131.015	284.257	179.325	371.294	271.534	385.379	342.736	249.358	0.936538	0.309915	3.02192	0.00251176	0.0333312	PLIN2
ENSG00000197780	1632.54	1142	889.591	907.71	1142.96	1498.68	2089.3	2602.52	2063.5	1537.48	0.852296	0.282074	3.02153	0.00251501	0.033335	TAF13
ENSG00000198046	7.51887	8.42088	7.20582	1.59247	6.18451	25.8781	12.0682	29.0243	22.3235	13.1012	1.84563	0.611025	3.02055	0.00252314	0.0334034	ZNF667
ENSG00000103642	58.2713	69.3103	34.0639	70.8651	58.1276	95.6363	137.276	112.872	115.261	82.6135	0.986684	0.32672	3.01997	0.00252801	0.0334286	LACTB
ENSG00000124496	26.3161	20.0806	15.0667	15.1285	19.148	7.87593	4.52557	0	4.13383	12.7133	-2.11175	0.699418	-3.0193	0.0025336	0.0334631	TRERF1
ENSG00000136861	182.333	133.438	268.58	142.526	181.72	112.513	55.8154	99.9727	89.4338	142.168	-1.01862	0.337748	-3.01592	0.002562	0.0337986	CDK5RAP2
ENSG00000078177	23.4965	18.1373	43.89	15.1285	25.1631	5.62567	10.5597	4.83739	7.00757	17.3821	-1.85855	0.616418	-3.01508	0.00256909	0.0338524	N4BP2
ENSG00000164649	31.0154	34.979	41.2697	23.0909	32.5887	18.0021	10.5597	1.61246	10.0581	22.9327	-1.63762	0.543332	-3.01404	0.00257796	0.0338899	CDCA7L
ENSG00000158023	29.1356	14.2507	6.55074	30.257	20.0485	36.0043	60.3409	69.3359	55.227	35.125	1.47262	0.488572	3.01413	0.00257719	0.0338899	CFAP251
ENSG00000053372	421.997	293.435	461.172	209.41	346.504	230.652	164.429	143.509	179.53	274.944	-0.944356	0.313445	-3.01283	0.00258822	0.0339059	MRTO4
ENSG00000100281	440.794	311.572	383.873	235.686	342.982	193.523	217.227	174.146	194.965	279.546	-0.813912	0.270126	-3.01308	0.0025861	0.0339059	HMGXB4
ENSG00000260018	1.87972	6.4776	3.27537	5.57366	4.30159	15.7519	7.54262	32.2493	18.5146	10.3929	2.07456	0.688523	3.01306	0.00258625	0.0339059	NA
ENSG00000099956	65.7901	37.5701	56.3364	70.8651	57.6404	33.754	22.6278	17.7371	24.7063	43.5258	-1.1953	0.396933	-3.01134	0.00260094	0.0340329	SMARCB1
ENSG00000114738	93.0461	91.9819	106.777	152.081	110.972	73.1337	36.2046	54.8237	54.7207	86.864	-1.0082	0.335343	-3.00647	0.00264299	0.0344095	MAPKAPK3
ENSG00000180879	412.598	481.933	382.563	599.566	469.165	631.2	825.162	883.63	779.997	602.379	0.732351	0.243575	3.00667	0.00264124	0.0344095	SSR4
ENSG00000163513	139.099	152.224	116.603	247.63	163.889	218.276	383.165	343.455	314.965	228.636	0.940869	0.312972	3.00624	0.00264501	0.0344095	TGFBR2
ENSG00000128739	134.4	163.883	64.8523	175.172	134.577	240.779	274.551	275.731	263.687	189.91	0.970855	0.322849	3.00715	0.00263711	0.0344095	SNRPN
ENSG00000214944	13.158	12.9552	15.7218	4.77742	11.6531	40.5048	25.6449	30.6368	32.2622	20.4856	1.47003	0.488874	3.00697	0.00263868	0.0344095	ARHGEF28
ENSG00000100714	109.964	102.994	142.806	94.7522	112.629	66.3829	63.358	53.2113	60.984	90.4954	-0.881749	0.293354	-3.00575	0.00264925	0.034425	MTHFD1
ENSG00000079134	25.3762	23.3193	29.4783	14.3323	23.1265	9.00107	7.54262	3.22493	6.58954	16.0393	-1.77535	0.59159	-3.00098	0.00269113	0.0348515	THOC1
ENSG00000165501	34.7748	28.5014	41.9247	19.1097	31.0777	13.5016	4.52557	12.8997	10.309	22.1768	-1.57624	0.525146	-3.00152	0.00268635	0.0348515	LRR1
ENSG00000183255	818.617	531.163	449.381	484.908	571.017	866.353	1036.36	1017.46	973.391	743.463	0.770251	0.256669	3.00095	0.00269137	0.0348515	PTTG1IP
ENSG00000071539	31.0154	9.06864	41.2697	7.96237	22.329	2.25027	9.05114	1.61246	4.30462	14.6043	-2.39796	0.800138	-2.99693	0.00272711	0.0352359	TRIP13
ENSG00000225984	31.9552	18.785	22.2725	14.3323	21.8363	7.87593	7.54262	1.61246	5.677	14.9109	-1.89333	0.631762	-2.99691	0.00272732	0.0352359	NA
ENSG00000015171	133.46	145.746	125.774	191.893	149.218	99.0117	72.4091	75.7858	82.4022	120.583	-0.849088	0.283404	-2.99603	0.00273518	0.035297	ZMYND11
ENSG00000080345	309.214	236.432	323.607	117.047	246.575	104.637	143.31	117.71	121.886	193.137	-1.01859	0.340434	-2.99203	0.00277127	0.0357218	RIF1
ENSG00000196584	18.7972	10.3642	24.2377	0.796237	13.5488	1.12513	1.50852	0	0.877885	8.11843	-3.89654	1.30375	-2.98872	0.00280145	0.0360695	XRCC2
ENSG00000137168	83.6475	58.2984	68.1277	65.2914	68.8413	32.6289	36.2046	35.4742	34.7692	54.2389	-0.985192	0.329829	-2.98697	0.00281754	0.0361939	PPIL1
ENSG00000244242	11.2783	3.88656	2.6203	4.77742	5.64065	28.1283	3.01705	43.5365	24.894	13.8921	2.17594	0.72842	2.98721	0.0028154	0.0361939	IFITM10
ENSG00000065613	296.996	215.056	346.534	222.946	270.383	149.643	141.801	177.371	156.272	221.478	-0.792372	0.26542	-2.98535	0.0028325	0.0363446	SLK
ENSG00000159335	951.138	706.058	1144.41	800.218	900.457	522.062	616.986	517.601	552.216	751.211	-0.70568	0.236677	-2.98162	0.00286727	0.0367069	PTMS
ENSG00000164176	6.57901	7.12536	3.93045	1.59247	4.80682	22.5027	15.0852	16.1246	17.9042	10.42	1.9068	0.63945	2.98193	0.00286436	0.0367069	EDIL3
ENSG00000170561	37.5944	88.0953	88.435	12.7398	56.7161	21.3775	9.05114	20.962	17.1302	39.7507	-1.72582	0.579055	-2.9804	0.00287874	0.0367284	IRX2
ENSG00000122786	5446.48	3808.18	2989.1	2743.04	3746.7	6609.03	5601.15	7325.42	6511.87	4931.77	0.79759	0.267597	2.98057	0.00287717	0.0367284	CALD1
ENSG00000206585	4.6993	0.64776	0	4.77742	2.53112	9.00107	12.0682	22.5745	14.5479	7.68117	2.58649	0.867642	2.98106	0.00287253	0.0367284	RNVU1-7
ENSG00000101811	138.159	87.4476	136.255	80.4199	110.571	57.3818	69.3921	37.0866	54.6202	86.5918	-1.01178	0.339582	-2.97947	0.00288743	0.0367976	CSTF2
ENSG00000130309	342.109	389.304	334.743	390.952	364.277	551.315	564.188	540.175	551.893	444.684	0.599178	0.201188	2.9782	0.0028995	0.0369095	COLGALT1
ENSG00000177374	245.303	204.692	211.589	108.288	192.468	110.263	92.0199	101.585	101.289	153.392	-0.923795	0.310327	-2.97684	0.00291232	0.0370309	HIC1
ENSG00000115282	65.7901	84.8565	75.3335	58.1253	71.0264	41.6299	27.1534	37.0866	35.29	55.7108	-1.00366	0.337359	-2.97505	0.00292936	0.0372055	TTC31
ENSG00000104722	124.061	96.5162	48.4755	41.4043	77.6144	37.1294	21.1193	35.4742	31.241	57.74	-1.30404	0.438389	-2.97462	0.00293353	0.0372165	NEFM
ENSG00000241058	8.45873	26.5581	37.3392	15.9247	22.0702	5.62567	6.03409	4.83739	5.49905	14.9683	-2.01473	0.677714	-2.97283	0.00295067	0.0373917	NSUN6
ENSG00000164574	225.566	140.564	178.18	105.103	162.353	356.667	248.906	285.406	296.993	220.056	0.875049	0.294385	2.97247	0.00295416	0.0373939	GALNT10
ENSG00000106477	87.4069	90.6864	111.363	63.699	88.2887	37.1294	43.7472	54.8237	45.2334	69.8365	-0.977159	0.328777	-2.9721	0.0029577	0.0373966	CEP41
ENSG00000130733	26.3161	42.1044	34.0639	63.699	41.5458	99.0117	64.8665	98.3602	87.4128	61.2031	1.07306	0.361287	2.97011	0.00297697	0.0375759	YIPF2
ENSG00000067836	15.9776	15.5462	12.4464	24.6833	17.1634	58.5069	30.1705	35.4742	41.3839	27.5436	1.28912	0.434056	2.96994	0.00297856	0.0375759	ROGDI
ENSG00000049541	46.0531	28.5014	41.2697	10.3511	31.5438	6.7508	4.52557	16.1246	9.13367	21.9395	-1.81284	0.6112	-2.96603	0.00301668	0.0378865	RFC2
ENSG00000160298	47.9328	47.9342	54.3712	15.1285	41.3417	11.2513	22.6278	8.06231	13.9805	29.6155	-1.57134	0.529628	-2.96687	0.00300852	0.0378865	C21ORF58
ENSG00000100632	484.028	396.429	390.424	356.714	406.899	267.782	273.043	227.357	256.061	342.254	-0.666094	0.224562	-2.96619	0.00301512	0.0378865	ERH
ENSG00000104522	265.98	303.152	303.299	274.702	286.783	454.554	384.673	496.639	445.289	354.714	0.633767	0.213638	2.96655	0.0030116	0.0378865	GFUS
ENSG00000186591	132.52	186.555	118.568	222.15	164.948	253.155	292.653	337.005	294.271	220.372	0.83315	0.280929	2.96569	0.00302002	0.0378865	UBE2H
ENSG00000072110	2018.82	1681.58	1595.11	1472.24	1691.94	2446.04	2703.27	2533.18	2560.83	2064.32	0.598079	0.201781	2.964	0.00303669	0.0380533	ACTN1
ENSG00000164327	26.3161	28.5014	28.1682	39.0156	30.5003	16.877	4.52557	9.67478	10.3591	21.8684	-1.5129	0.510694	-2.96245	0.00305206	0.0381186	RICTOR
ENSG00000197256	234.965	239.671	349.81	256.388	270.208	154.143	149.344	180.596	161.361	223.56	-0.746569	0.251967	-2.96296	0.00304696	0.0381186	KANK2
ENSG00000181458	65.7901	77.0834	53.061	44.5893	60.131	97.8866	111.631	125.772	111.763	82.259	0.889667	0.300284	2.96275	0.003049	0.0381186	TMEM45A
ENSG00000137309	1007.53	1203.54	1663.89	2471.52	1586.62	582.819	1173.63	619.186	791.879	1246.02	-1.00316	0.338977	-2.95938	0.00308256	0.0384143	HMGA1
ENSG00000168268	79.888	98.4595	77.2988	75.6425	82.8222	119.264	181.023	137.059	145.782	109.805	0.810562	0.273893	2.95941	0.00308232	0.0384143	NT5DC2
ENSG00000164105	46.993	21.3761	49.1306	15.1285	33.157	11.2513	12.0682	8.06231	10.4606	23.43	-1.65414	0.559339	-2.95731	0.00310338	0.0385365	SAP30
ENSG00000137337	54.5118	38.2178	54.3712	23.8871	42.747	15.7519	12.0682	22.5745	16.7982	31.6261	-1.35487	0.458133	-2.95736	0.00310286	0.0385365	MDC1
ENSG00000111615	48.8727	71.9013	53.061	39.0156	53.2127	21.3775	28.6619	22.5745	24.2047	40.7807	-1.14656	0.387702	-2.95733	0.00310314	0.0385365	KRR1
ENSG00000073711	170.115	127.609	167.044	70.8651	133.908	60.7572	76.9347	61.2736	66.3218	104.943	-1.01517	0.343305	-2.95704	0.00310607	0.0385365	PPP2R3A
ENSG00000169733	294.176	319.346	320.331	527.109	365.24	570.443	583.798	728.833	627.691	477.719	0.780665	0.264054	2.95646	0.00311192	0.0385666	RFNG
ENSG00000163348	43.2335	53.1163	58.3016	49.3667	51.0045	33.754	16.5938	16.1246	22.1575	38.6415	-1.17287	0.397021	-2.95418	0.00313502	0.0387249	PYGO2
ENSG00000072682	148.498	117.245	81.2292	151.285	124.564	232.903	245.889	187.046	221.946	166.299	0.83821	0.283706	2.9545	0.00313176	0.0387249	P4HA2
ENSG00000158186	74.2489	86.152	38.6494	73.2538	68.076	119.264	176.497	108.035	134.599	96.5858	0.984477	0.333244	2.95422	0.00313456	0.0387249	MRAS
ENSG00000054654	15.9776	11.0119	17.687	6.3699	12.7616	1.12513	3.01705	1.61246	1.91821	8.11444	-2.77485	0.939506	-2.95352	0.00314169	0.0387648	SYNE2
ENSG00000177335	4.6993	23.9671	3.93045	8.75861	10.3389	39.3797	28.6619	35.4742	34.5053	20.6959	1.72039	0.582768	2.9521	0.00315622	0.0389014	LINC02904
ENSG00000135829	129.701	79.0267	116.603	67.6801	98.2527	36.0043	67.8835	37.0866	46.9915	76.2836	-1.06857	0.36212	-2.95087	0.00316882	0.039014	DHX9
ENSG00000119899	99.6251	60.2417	41.9247	78.8275	70.1547	136.141	75.4262	274.119	161.895	109.472	1.20866	0.409883	2.94879	0.0031902	0.0392342	SLC17A5
ENSG00000099995	212.408	180.077	178.18	152.081	180.687	113.638	102.58	108.035	108.084	149.571	-0.738542	0.250529	-2.94793	0.00319909	0.0393006	SF3A1
ENSG00000125319	16.9175	13.603	18.9972	6.3699	13.9719	2.25027	4.52557	0	2.25861	8.9519	-2.60993	0.886383	-2.94447	0.00323506	0.0396992	HROB
ENSG00000107669	32.8951	38.2178	33.4088	28.6645	33.2966	12.3765	12.0682	16.1246	13.5231	24.8222	-1.31171	0.445797	-2.94239	0.00325691	0.0398803	ATE1
ENSG00000135272	82.7076	107.528	77.2988	63.699	82.8084	28.1283	61.8494	27.4119	39.1299	64.089	-1.0913	0.370869	-2.94255	0.00325522	0.0398803	MDFIC
ENSG00000013288	56.3916	68.0148	30.7885	55.7366	52.7329	124.89	93.5284	91.9104	103.443	74.4657	0.978654	0.332922	2.93959	0.00328649	0.0401988	MAN2B2
ENSG00000126005	139.099	127.609	89.0901	164.025	129.956	213.775	300.196	187.046	233.672	174.406	0.848414	0.288664	2.93911	0.00329159	0.0402174	MMP24OS
ENSG00000177239	55.4517	58.9461	39.9595	69.2726	55.9075	88.8855	101.071	122.547	104.168	76.5905	0.895906	0.305109	2.93635	0.00332102	0.0405331	MAN1B1
ENSG00000106211	2140.06	1539.08	1987.5	3559.98	2306.65	3860.33	3634.03	4930.91	4141.76	3093.13	0.8445	0.28766	2.93576	0.00332732	0.040566	HSPB1
ENSG00000076604	13.158	7.77312	2.6203	15.9247	9.86905	28.1283	37.7131	24.1869	30.0095	18.5006	1.62927	0.555383	2.9336	0.00335057	0.0408051	TRAF4
ENSG00000067533	199.25	158.701	139.531	103.511	150.248	85.5101	95.0369	58.0487	79.5319	119.941	-0.912181	0.311554	-2.92784	0.00341322	0.0415232	RRP15
ENSG00000112312	36.6545	17.4895	66.1625	3.18495	30.8729	3.3754	12.0682	3.22493	6.22284	20.3086	-2.33054	0.797041	-2.92399	0.0034557	0.041814	GMNN
ENSG00000075131	16.9175	11.0119	22.2725	15.1285	16.3326	3.3754	1.50852	6.44985	3.77792	10.952	-2.13614	0.730444	-2.92444	0.0034508	0.041814	TIPIN
ENSG00000215256	14.0979	24.6149	22.9276	25.4796	21.78	11.2513	3.01705	3.22493	5.8311	14.9447	-1.82739	0.624946	-2.92407	0.00345488	0.041814	DHRS4-AS1
ENSG00000177732	141.919	209.226	207.003	184.727	185.719	124.89	101.071	99.9727	108.645	152.687	-0.771213	0.263645	-2.9252	0.0034424	0.041814	SOX12
ENSG00000149257	1200.2	1198.36	1233.5	1329.72	1240.44	1738.33	1710.67	2007.52	1818.84	1488.33	0.551922	0.188729	2.92442	0.00345095	0.041814	SERPINH1
ENSG00000178718	45.1132	37.5701	22.2725	19.9059	31.2154	7.87593	15.0852	9.67478	10.8786	22.4997	-1.53267	0.524558	-2.92183	0.00347978	0.0420601	RPP25
ENSG00000187147	100.565	101.698	122.499	97.9372	105.675	51.7561	67.8835	59.6611	59.7669	86	-0.829522	0.283997	-2.92088	0.0034904	0.0420981	RNF220
ENSG00000221968	45.1132	44.6954	32.7537	56.5328	44.7738	58.5069	95.0369	116.097	89.8804	64.1052	0.999303	0.342106	2.92103	0.00348872	0.0420981	FADS3
ENSG00000123240	309.214	252.626	98.2611	376.62	259.18	455.679	556.645	593.386	535.237	377.49	1.0472	0.35885	2.91822	0.00352031	0.0424129	OPTN
ENSG00000270672	13.158	10.3642	7.86089	15.1285	11.6279	39.3797	24.1364	25.7994	29.7718	19.4039	1.38208	0.473656	2.91789	0.00352405	0.0424129	NA
ENSG00000120539	2.81958	16.194	37.3392	3.18495	14.8844	1.12513	0	3.22493	1.45002	9.12683	-3.4193	1.1728	-2.91551	0.00355113	0.0426932	MASTL
ENSG00000111145	240.604	211.817	414.007	213.392	269.955	130.515	173.48	137.059	147.018	217.268	-0.879377	0.301934	-2.91249	0.00358565	0.0430253	ELK3
ENSG00000178988	433.275	510.435	432.349	455.448	457.877	321.788	310.756	259.607	297.383	389.094	-0.621138	0.213272	-2.91242	0.0035864	0.0430253	MRFAP1L1
ENSG00000064225	8.45873	90.6864	36.6842	10.3511	36.5451	11.2513	3.01705	9.67478	7.98105	24.3034	-2.18756	0.751438	-2.91117	0.00360081	0.0431523	ST3GAL6
ENSG00000137821	24.4363	19.4328	13.1015	13.536	17.6267	7.87593	0	3.22493	3.70029	11.6582	-2.14991	0.73933	-2.90792	0.00363841	0.0435564	LRRC49
ENSG00000105520	83.6475	120.483	81.2292	82.8087	92.0422	150.768	131.242	212.845	164.951	123.289	0.83655	0.287723	2.90749	0.00364342	0.04357	PLPPR2
ENSG00000127540	540.419	548.652	417.937	858.344	591.338	939.486	1149.49	952.966	1013.98	772.471	0.778214	0.267702	2.90701	0.00364899	0.0435903	UQCR11
ENSG00000147162	20.6769	42.7521	37.9943	25.4796	31.7257	66.3829	46.7642	95.1353	69.4275	47.8836	1.11501	0.383659	2.90625	0.00365793	0.0436507	OGT
ENSG00000101294	406.959	306.39	320.986	345.567	344.976	524.312	529.492	527.275	527.026	422.997	0.612825	0.210964	2.90488	0.00367394	0.0437954	HM13
ENSG00000103769	177.633	171.656	145.426	222.15	179.217	248.654	303.213	333.78	295.216	228.931	0.718948	0.247793	2.90141	0.0037149	0.0442368	RAB11A
ENSG00000210127	179.513	364.689	190.627	160.84	223.917	352.167	589.832	356.354	432.785	313.432	0.94817	0.327037	2.89927	0.00374032	0.0444924	NA
ENSG00000178209	319.552	435.942	396.975	381.398	383.467	698.708	487.253	638.535	608.165	479.766	0.665246	0.229585	2.89761	0.00376021	0.0446817	PLEC
ENSG00000140464	117.482	145.746	108.087	172.783	136.025	190.148	267.009	241.869	233.009	177.589	0.773845	0.267158	2.89659	0.00377246	0.04478	PML
ENSG00000100376	22.5566	35.6268	15.0667	16.721	22.4928	7.87593	9.05114	1.61246	6.17984	15.5015	-1.83364	0.633778	-2.89319	0.00381345	0.0451713	FAM118A
ENSG00000167601	255.642	220.238	407.456	254	284.334	118.139	178.006	180.596	158.914	230.582	-0.844893	0.292006	-2.89341	0.00381088	0.0451713	AXL
ENSG00000198938	6790.48	22377.5	28957.6	18061	19046.6	39585.6	33925.2	44942.6	39484.4	27805.7	1.05171	0.363591	2.89257	0.00382102	0.0452134	COX3
ENSG00000095383	49.8125	16.8418	13.7566	35.8307	29.0604	93.3861	57.3239	59.6611	70.1237	46.6589	1.29464	0.447771	2.8913	0.00383649	0.0453487	TBC1D2
ENSG00000160746	110.903	126.961	89.0901	146.508	118.366	202.524	187.057	208.008	199.196	153.007	0.751889	0.260101	2.89076	0.00384306	0.0453787	ANO10
ENSG00000048740	10.3385	5.82984	6.55074	7.96237	7.67035	20.2524	24.1364	20.962	21.7836	13.7189	1.52313	0.527198	2.8891	0.00386344	0.0455716	CELF2
ENSG00000197324	457.711	510.435	224.035	433.153	406.334	681.831	698.446	765.92	715.399	538.79	0.81641	0.282916	2.8857	0.00390544	0.0460187	LRP10
ENSG00000240489	116.543	51.8208	102.847	89.1785	90.0971	42.7551	40.7301	49.9863	44.4905	70.5514	-1.01683	0.35252	-2.88447	0.00392076	0.0461509	NA
ENSG00000100852	91.1663	71.2536	77.9538	46.978	71.8379	94.5112	140.293	177.371	137.392	99.9324	0.930811	0.322909	2.88258	0.00394431	0.0463797	ARHGAP5
ENSG00000109062	49.8125	34.3313	40.6146	34.2382	39.7491	5.62567	7.54262	30.6368	14.6017	28.9717	-1.49	0.517241	-2.88067	0.00396836	0.0466137	SLC9A3R1
ENSG00000131876	23.4965	25.2626	45.8552	35.8307	32.6112	13.5016	9.05114	14.5122	12.355	23.93	-1.40147	0.486721	-2.87942	0.00398405	0.0466453	SNRPA1
ENSG00000152240	43.2335	22.0238	30.1334	33.442	32.2082	9.00107	16.5938	11.2872	12.294	23.6735	-1.39859	0.485622	-2.87999	0.00397692	0.0466453	HAUS1
ENSG00000255248	142.859	222.829	484.755	165.617	254.015	142.892	114.648	90.2979	115.946	194.843	-1.12991	0.392447	-2.87914	0.00398763	0.0466453	MIR100HG
ENSG00000184220	135.34	92.6296	156.563	89.9748	118.627	70.8834	58.8324	59.6611	63.1256	94.8405	-0.905179	0.314377	-2.87928	0.0039859	0.0466453	CMSS1
ENSG00000154188	85.5272	31.7402	17.0319	157.655	72.9886	144.017	543.068	609.511	432.199	226.936	2.56707	0.892577	2.87602	0.00402721	0.0470594	ANGPT1
ENSG00000131584	40.4139	61.5372	62.2321	50.1629	53.5865	73.1337	99.5625	135.447	102.714	74.6413	0.924461	0.321669	2.87395	0.00405371	0.04732	ACAP3
ENSG00000204536	26.3161	31.7402	34.7189	30.257	30.7581	13.5016	12.0682	11.2872	12.2857	22.8413	-1.31923	0.459144	-2.87324	0.00406279	0.0473277	CCHCR1
ENSG00000169715	795.121	731.321	879.765	1714.3	1030.13	1563.94	2676.12	1651.16	1963.74	1430.25	0.930734	0.323905	2.87348	0.00405981	0.0473277	MT1E
ENSG00000175600	4.6993	4.53432	3.93045	6.3699	4.88349	14.6267	43.7472	3.22493	20.5329	11.5904	2.07556	0.722477	2.87284	0.00406796	0.047339	SUGCT
ENSG00000100629	33.8349	11.6597	31.4436	2.38871	19.8317	3.3754	0	6.44985	3.27508	12.736	-2.60869	0.908461	-2.87154	0.00408472	0.0474849	CEP128
ENSG00000135414	142.859	132.143	136.911	139.341	137.813	213.775	181.023	280.569	225.122	175.231	0.70674	0.246244	2.87008	0.00410368	0.0476561	GDF11
ENSG00000213516	31.0154	34.979	39.3045	23.8871	32.2965	14.6267	16.5938	4.83739	12.0193	23.6063	-1.40599	0.490084	-2.86887	0.00411937	0.0477693	RBMXL1
ENSG00000246705	137.219	111.415	100.226	171.191	130.013	213.775	193.091	264.444	223.77	170.195	0.784915	0.273647	2.86835	0.00412617	0.0477693	H2AJ
ENSG00000119681	417.298	500.07	360.291	203.837	370.374	797.72	514.406	723.996	678.707	502.517	0.873983	0.304698	2.86836	0.00412609	0.0477693	LTBP2
ENSG00000146842	16.9175	12.3074	23.5827	17.5172	17.5812	6.7508	1.50852	4.83739	4.36557	11.9174	-1.96514	0.68565	-2.8661	0.00415567	0.0480121	TMEM209
ENSG00000118816	697.376	768.243	755.956	856.751	769.581	569.318	515.915	438.59	507.941	657.45	-0.597987	0.208627	-2.8663	0.00415299	0.0480121	CCNI
ENSG00000166963	1177.64	978.765	429.074	772.35	839.458	1541.43	1338.06	1759.2	1546.23	1142.36	0.881726	0.307891	2.86376	0.00418649	0.0483185	MAP1A
ENSG00000197448	195.491	232.546	222.07	350.344	250.113	415.174	372.605	472.452	420.077	322.955	0.747608	0.261248	2.86168	0.00421401	0.0485863	GSTK1
ENSG00000162714	14.0979	20.0806	22.2725	27.0721	20.8808	3.3754	1.50852	12.8997	5.92788	14.4724	-1.87532	0.655906	-2.85913	0.00424811	0.0489294	ZNF496
ENSG00000102967	13.158	16.8418	37.3392	19.1097	21.6122	9.00107	1.50852	6.44985	5.65315	14.7726	-1.90165	0.665316	-2.85826	0.00425972	0.0490108	DHODH
ENSG00000136888	181.393	110.119	123.809	153.674	142.249	234.028	262.483	216.07	237.527	183.082	0.743966	0.260315	2.85795	0.00426389	0.0490108	ATP6V1G1
ENSG00000256043	5.63916	18.1373	5.89567	13.536	10.802	16.877	28.6619	54.8237	33.4542	20.5101	1.60348	0.561172	2.85737	0.00427168	0.0490502	CTSO
ENSG00000175602	189.852	112.062	94.3307	175.172	142.854	55.1315	93.5284	72.5608	73.7403	113.234	-0.956737	0.33514	-2.85474	0.0043072	0.0494076	CCDC85B
ENSG00000185278	23.4965	26.5581	11.7913	13.536	18.8455	6.7508	3.01705	4.83739	4.86841	12.8553	-1.91836	0.672171	-2.85397	0.00431761	0.0494263	ZBTB37
ENSG00000204520	65.7901	64.1282	66.8176	62.1065	64.7106	77.6342	117.665	164.471	119.923	88.3732	0.880926	0.308656	2.85407	0.00431628	0.0494263	MICA
ENSG00000174799	69.5496	47.9342	58.9567	23.0909	49.8828	21.3775	19.6108	20.962	20.6501	37.3545	-1.2689	0.444742	-2.85312	0.00432922	0.0494863	CEP135
ENSG00000135679	131.58	151.576	102.192	125.009	127.589	213.775	220.244	190.271	208.097	162.092	0.706878	0.247772	2.85294	0.00433165	0.0494863	MDM2
ENSG00000114405	13.158	18.785	30.7885	19.1097	20.4603	5.62567	4.52557	8.06231	6.07118	14.2935	-1.77393	0.62203	-2.85185	0.00434661	0.0496069	C3ORF14
ENSG00000166848	195.491	189.146	129.705	175.172	172.378	312.787	267.009	257.994	279.263	218.186	0.6996	0.245405	2.8508	0.00436093	0.0497199	TERF2IP
ENSG00000173848	140.979	150.928	80.5741	96.3447	117.206	61.8823	43.7472	75.7858	60.4718	92.8916	-0.954871	0.335056	-2.84989	0.00437347	0.0498124	NET1
ENSG00000198176	312.033	159.997	219.45	172.783	216.066	124.89	122.19	116.097	121.059	175.349	-0.832341	0.292281	-2.84774	0.00440312	0.0500994	TFDP1
ENSG00000168411	51.6923	57.6506	106.122	18.3135	58.4446	18.0021	21.1193	25.7994	21.6403	42.6713	-1.44588	0.508364	-2.84419	0.00445247	0.0505685	RFWD3
ENSG00000174684	304.514	257.161	286.267	256.388	276.083	200.274	140.293	177.371	172.646	231.753	-0.673255	0.236718	-2.84413	0.00445334	0.0505685	B4GAT1
ENSG00000110492	39.4741	60.8894	47.8204	37.4231	46.4018	21.3775	28.6619	9.67478	19.9047	35.0459	-1.21486	0.427198	-2.84378	0.00445816	0.0505723	MDK
ENSG00000140511	37.5944	5.18208	9.82611	19.9059	18.1271	31.5037	27.1534	122.547	60.4014	36.2447	1.74899	0.615171	2.8431	0.00446767	0.0506291	HAPLN3
ENSG00000101199	322.372	215.704	238.447	246.037	255.64	650.327	295.671	414.403	453.467	340.423	0.830931	0.292463	2.84115	0.00449511	0.0508888	ARFGAP1
ENSG00000118260	68.6097	82.2655	77.2988	62.9027	72.7692	51.7561	30.1705	27.4119	36.4462	57.2022	-0.977052	0.343951	-2.84067	0.00450189	0.0509143	CREB1
ENSG00000240849	83.6475	47.2865	33.4088	21.4984	46.4603	73.1337	119.173	122.547	104.951	71.5279	1.17934	0.41532	2.83959	0.00451721	0.0510363	PEDS1
ENSG00000139546	58.2713	48.582	65.5074	27.8683	50.0572	27.0032	16.5938	20.962	21.5197	37.8268	-1.20529	0.424884	-2.83675	0.00455752	0.0514291	TARBP2
ENSG00000185630	83.6475	105.585	79.264	156.062	106.14	75.3839	30.1705	45.149	50.2345	82.1803	-1.06328	0.374898	-2.83618	0.00456568	0.0514291	PBX1
ENSG00000213366	53.572	40.1611	77.9538	85.1974	64.2211	119.264	143.31	103.198	121.924	88.9508	0.925363	0.326263	2.83625	0.00456472	0.0514291	GSTM2
ENSG00000151729	1.87972	3.88656	5.89567	3.98119	3.91078	14.6267	13.5767	16.1246	14.776	8.56731	1.88682	0.665519	2.83512	0.00458086	0.0515485	SLC25A4
ENSG00000179954	27.2559	58.9461	30.7885	35.8307	38.2053	59.6321	123.699	64.4985	82.6098	57.2358	1.10149	0.388736	2.83352	0.00460384	0.0517553	SSC5D
ENSG00000223768	32.8951	48.582	45.2001	69.2726	48.9874	76.5091	105.597	99.9727	94.0261	68.2897	0.933412	0.329566	2.83225	0.00462224	0.0519102	LINC00205
ENSG00000143450	0.939859	0.64776	3.27537	4.77742	2.4101	15.7519	10.5597	9.67478	11.9954	6.5181	2.3238	0.820729	2.83138	0.00463476	0.0519989	OAZ3
ENSG00000175581	111.843	86.152	115.293	99.5296	103.204	67.508	45.2557	59.6611	57.4749	83.6061	-0.836464	0.295475	-2.83092	0.00464145	0.0520221	MRPL48
ENSG00000092199	602.45	528.572	624.941	587.623	585.896	367.919	432.946	377.316	392.727	503.109	-0.577662	0.204127	-2.82991	0.00465614	0.052047	HNRNPC
ENSG00000117139	175.754	209.874	133.635	135.36	163.656	256.53	289.636	262.831	269.666	209.089	0.719721	0.25429	2.83032	0.00465016	0.052047	KDM5B
ENSG00000180264	11.2783	1.94328	1.96522	5.57366	5.19012	13.5016	21.1193	22.5745	19.0651	11.1366	1.92597	0.680602	2.82981	0.00465755	0.052047	ADGRD2
ENSG00000012963	23.4965	12.9552	47.8204	25.4796	27.4379	10.1262	6.03409	9.67478	8.61169	19.3695	-1.66504	0.589263	-2.82562	0.00471886	0.0525842	UBR7
ENSG00000175334	320.492	207.931	233.861	242.852	251.284	150.768	174.989	128.997	151.585	208.556	-0.726376	0.257072	-2.82557	0.00471963	0.0525842	BANF1
ENSG00000130635	1984.04	3832.15	2239.7	1472.24	2382.03	4859.45	3973.45	4044.06	4292.32	3200.73	0.849434	0.300557	2.8262	0.00471034	0.0525842	COL5A1
ENSG00000167264	67.6699	97.8117	123.154	89.1785	94.4535	54.0064	51.2898	46.7614	50.6859	75.696	-0.899189	0.31838	-2.82427	0.0047389	0.0527466	DUS2
ENSG00000275052	48.8727	69.3103	73.3683	42.9968	58.637	29.2535	31.679	24.1869	28.3731	45.6668	-1.04948	0.371844	-2.82237	0.00476697	0.0529021	PPP4R3B
ENSG00000157379	72.3692	112.71	66.8176	118.639	92.6341	155.268	187.057	153.184	165.17	123.721	0.832422	0.29488	2.82291	0.00475893	0.0529021	DHRS1
ENSG00000149212	11.2783	22.6716	5.24059	27.8683	16.7647	52.8813	42.2386	38.6991	44.6063	28.6968	1.41651	0.501852	2.82257	0.00476404	0.0529021	SESN3
ENSG00000062822	8.45873	9.06864	17.687	8.75861	10.9932	0	3.01705	1.61246	1.54317	6.94321	-2.9558	1.04775	-2.82108	0.0047862	0.0530632	POLD1
ENSG00000087884	34.7748	23.3193	20.3073	35.0344	28.359	65.2577	37.7131	75.7858	59.5855	41.7418	1.08211	0.383779	2.81962	0.00480812	0.0532537	AAMDC
ENSG00000269246	16.9175	14.8985	9.82611	15.9247	14.3917	49.5059	12.0682	53.2113	38.2618	24.6217	1.42273	0.504705	2.81894	0.00481821	0.053313	NA
ENSG00000167378	77.0685	86.7998	62.8871	35.8307	65.6465	118.139	104.088	159.634	127.287	92.0639	0.952059	0.337818	2.81826	0.00482847	0.0533741	IRGQ
ENSG00000197081	76.1286	133.438	83.8495	103.511	99.2319	181.146	158.395	174.146	171.229	130.088	0.784432	0.278372	2.81793	0.00483349	0.0533771	IGF2R
ENSG00000132821	1.87972	5.18208	0.655074	1.59247	2.32734	10.1262	18.1023	8.06231	12.0969	6.51431	2.35151	0.834834	2.81674	0.00485141	0.0535224	VSTM2L
ENSG00000155876	148.498	108.824	123.154	134.564	128.76	183.397	232.313	206.395	207.368	162.449	0.688344	0.244668	2.81338	0.00490241	0.0540322	RRAGA
ENSG00000181555	110.903	102.346	81.8843	78.0312	93.2912	41.6299	67.8835	40.3116	49.9417	74.7129	-0.904881	0.32168	-2.81298	0.00490843	0.0540456	SETD2
ENSG00000176542	60.151	57.0029	57.6465	42.9968	54.4493	20.2524	28.6619	32.2493	27.0545	42.7087	-1.02631	0.365194	-2.81031	0.00494931	0.0544424	USF3
ENSG00000237049	13.158	7.12536	10.4812	15.9247	11.6723	1.12513	3.01705	1.61246	1.91821	7.49199	-2.63788	0.938856	-2.80967	0.00495919	0.0544978	RPL34P1
ENSG00000041982	27.2559	112.71	26.858	2.38871	42.3032	5.62567	3.01705	3.22493	3.95588	25.8686	-3.40434	1.21185	-2.80921	0.00496632	0.054523	TNC
ENSG00000078687	38.5342	40.1611	40.6146	27.8683	36.7946	15.7519	16.5938	16.1246	16.1567	27.9498	-1.19103	0.424159	-2.80797	0.00498549	0.05468	TNRC6C
ENSG00000082898	78.9482	97.164	140.186	70.8651	96.7908	41.6299	45.2557	62.8861	49.9239	76.705	-0.967364	0.344615	-2.80709	0.00499918	0.0547235	XPO1
ENSG00000109610	6.57901	7.12536	5.24059	15.1285	8.51837	10.1262	96.5455	4.83739	37.1697	20.7975	2.12402	0.75664	2.80718	0.00499779	0.0547235	SOD3
ENSG00000111877	6.57901	13.603	18.3421	16.721	13.8113	4.50053	3.01705	0	2.50586	8.96609	-2.37913	0.847743	-2.80643	0.00500932	0.0547621	MCM9
ENSG00000154832	157.896	109.471	123.154	129.787	130.077	83.2599	81.4602	59.6611	74.7937	106.384	-0.789578	0.281366	-2.80623	0.00501244	0.0547621	CXXC1
ENSG00000171792	35.7147	36.9223	64.1973	34.2382	42.7681	25.8781	15.0852	11.2872	17.4168	31.9033	-1.26914	0.452365	-2.80557	0.00502276	0.0548216	RHNO1
ENSG00000175216	151.317	106.88	189.316	67.6801	128.799	67.508	49.7813	72.5608	63.2834	100.721	-1.02492	0.365366	-2.8052	0.00502852	0.0548314	CKAP5
ENSG00000099822	6.57901	14.2507	1.96522	3.18495	6.49497	22.5027	28.6619	17.7371	22.9672	13.5545	1.81148	0.646187	2.80334	0.00505759	0.055095	HCN2
ENSG00000182287	157.896	110.767	120.534	101.122	122.58	42.7551	51.2898	98.3602	64.135	97.532	-0.946476	0.337733	-2.80244	0.00507178	0.0551428	AP1S2
ENSG00000248487	10.3385	12.9552	18.3421	33.442	18.7694	36.0043	61.8494	40.3116	46.0551	30.4633	1.28937	0.460066	2.80257	0.00506965	0.0551428	ABHD14A
ENSG00000108559	64.8503	44.0477	68.7828	60.514	59.5487	36.0043	33.1875	11.2872	26.8263	45.5248	-1.12622	0.401979	-2.8017	0.00508344	0.0552161	NUP88
ENSG00000161904	161.656	161.94	124.464	113.066	140.281	85.5101	90.5114	67.7234	81.2483	114.981	-0.784137	0.280281	-2.79768	0.00514704	0.0556939	LEMD2
ENSG00000177156	208.649	175.543	250.893	290.627	231.428	360.043	346.96	417.628	374.877	292.906	0.695492	0.248523	2.79851	0.00513396	0.0556939	TALDO1
ENSG00000103005	41.3538	42.1044	30.7885	42.2006	39.1118	69.7583	67.8835	77.3982	71.68	53.0696	0.875497	0.312938	2.79767	0.00514722	0.0556939	USB1
ENSG00000105379	96.8055	76.4356	81.2292	161.636	104.027	207.025	143.31	232.195	194.176	142.662	0.903055	0.322754	2.79797	0.00514252	0.0556939	ETFB
ENSG00000169379	91.1663	73.1968	107.432	44.5893	79.0962	31.5037	24.1364	54.8237	36.8213	60.9784	-1.11352	0.39827	-2.79589	0.00517563	0.0559475	ARL13B
ENSG00000090020	58.2713	76.4356	72.0582	56.5328	65.8245	100.137	119.173	120.935	113.415	86.2204	0.77678	0.277886	2.79532	0.00518483	0.0559539	SLC9A1
ENSG00000239282	7.51887	18.785	3.93045	19.9059	12.5351	31.5037	46.7642	29.0243	35.7641	22.4904	1.50744	0.539289	2.79524	0.00518616	0.0559539	CASTOR1
ENSG00000116670	100.565	84.8565	158.528	125.009	117.24	67.508	58.8324	66.111	64.1505	94.4871	-0.869631	0.31173	-2.7897	0.00527573	0.0568657	MAD2L2
ENSG00000126778	165.415	174.895	186.696	161.636	172.161	126.015	34.696	99.9727	86.8946	135.618	-0.978557	0.35094	-2.78839	0.00529711	0.0570415	SIX1
ENSG00000221852	8.45873	3.88656	0.655074	13.536	6.6341	6.7508	73.9176	12.8997	31.1894	17.1578	2.24771	0.80696	2.7854	0.00534616	0.0575146	KRTAP1-5
ENSG00000114686	103.385	77.7312	115.293	108.288	101.174	64.1326	55.8154	49.9863	56.6448	82.0902	-0.829081	0.297792	-2.78409	0.00536776	0.0576918	MRPL3
ENSG00000117713	95.8656	86.152	96.951	73.2538	88.0556	37.1294	60.3409	48.3739	48.6147	71.1524	-0.867554	0.311713	-2.78318	0.00538291	0.0577996	ARID1A
ENSG00000001461	97.7454	66.0715	56.3364	117.843	84.4991	141.767	117.665	228.97	162.8	118.057	0.947823	0.340621	2.78264	0.00539192	0.057841	NIPAL3
ENSG00000106123	7.51887	8.42088	22.2725	9.55484	11.9418	3.3754	0	1.61246	1.66262	7.53643	-2.75302	0.989895	-2.78112	0.00541714	0.0579506	EPHB6
ENSG00000104419	247.183	374.405	372.082	198.263	297.983	173.271	155.378	187.046	171.898	243.947	-0.79575	0.286069	-2.78167	0.00540793	0.0579506	NDRG1
ENSG00000177700	3402.29	2671.36	1939.67	3387.99	2850.33	4009.98	4999.25	4742.25	4583.82	3593.26	0.685524	0.246501	2.78102	0.00541881	0.0579506	POLR2L
ENSG00000099804	196.431	131.495	126.429	152.081	151.609	267.782	251.923	219.295	246.333	192.205	0.705749	0.253795	2.78079	0.00542273	0.0579506	CDC34
ENSG00000165055	56.3916	46.6387	55.6813	35.8307	48.6356	20.2524	25.6449	24.1869	23.3614	37.8038	-1.0658	0.383435	-2.77961	0.00544243	0.0580509	METTL2B
ENSG00000164151	67.6699	82.9132	104.812	67.6801	80.7688	47.2556	34.696	46.7614	42.9044	64.5412	-0.913124	0.328474	-2.77989	0.00543766	0.0580509	ICE1
ENSG00000203805	57.3314	11.0119	29.4783	17.5172	28.8347	103.512	55.8154	58.0487	72.4588	47.5307	1.35026	0.485952	2.77859	0.00545957	0.0581785	PLPP4
ENSG00000144580	142.859	119.188	148.702	152.878	140.906	78.7593	101.071	72.5608	84.1304	116.574	-0.744261	0.267887	-2.77826	0.00546503	0.0581816	CNOT9
ENSG00000101844	14.0979	14.8985	6.55074	15.9247	12.868	29.2535	37.7131	27.4119	31.4595	20.8358	1.29732	0.4675	2.77501	0.00552003	0.0587117	ATG4A
ENSG00000103363	467.11	653.59	324.262	488.093	483.264	714.46	1049.93	706.259	823.55	629.101	0.768586	0.277107	2.7736	0.00554392	0.05891	ELOB
ENSG00000182158	195.491	205.34	204.383	162.432	191.912	122.64	117.665	122.547	120.951	161.5	-0.666439	0.240379	-2.77245	0.0055636	0.0590634	CREB3L2
ENSG00000235036	30.0755	15.5462	17.0319	8.75861	17.8531	4.50053	0	8.06231	4.18762	11.9964	-2.09436	0.755684	-2.77147	0.00558036	0.0591855	NA
ENSG00000021776	58.2713	78.3789	70.0929	47.7742	63.6293	25.8781	39.2216	32.2493	32.4496	50.2666	-0.985762	0.355941	-2.76945	0.00561503	0.0594971	AQR
ENSG00000186660	479.328	369.223	417.282	261.962	381.949	225.027	251.923	219.295	232.082	317.72	-0.718473	0.259505	-2.76863	0.0056293	0.0595922	ZFP91
ENSG00000128973	20.6769	19.4328	47.8204	1.59247	22.3806	2.25027	3.01705	8.06231	4.44321	14.6932	-2.38071	0.861207	-2.76439	0.005703	0.0602591	CLN6
ENSG00000163714	298.875	274.65	383.218	244.445	300.297	195.773	199.125	162.859	185.919	251.278	-0.690785	0.249885	-2.76441	0.0057026	0.0602591	U2SURP
ENSG00000112365	67.6699	38.2178	53.7161	31.8495	47.8633	24.7529	18.1023	20.962	21.2724	36.4672	-1.15624	0.418533	-2.7626	0.00573433	0.0605332	ZBTB24
ENSG00000144036	7.51887	31.7402	11.7913	23.0909	18.5353	40.5048	57.3239	41.924	46.5842	30.5563	1.31365	0.475568	2.76227	0.00574009	0.0605372	EXOC6B
ENSG00000119632	509.404	474.808	243.688	619.472	461.843	706.584	893.046	846.543	815.391	613.363	0.820473	0.297128	2.76135	0.00575632	0.0606516	IFI27L2
ENSG00000068097	71.4293	82.9132	77.9538	58.1253	72.6054	36.0043	51.2898	25.7994	37.6978	57.645	-0.94621	0.342806	-2.76019	0.00577678	0.0608102	HEATR6
ENSG00000108960	14.0979	12.9552	18.9972	7.16613	13.3041	4.50053	1.50852	1.61246	2.54051	8.69113	-2.31346	0.838304	-2.75969	0.0057857	0.0608472	MMD
ENSG00000000003	35.7147	53.1163	39.9595	50.9592	44.9374	88.8855	78.4432	75.7858	81.0382	60.4092	0.850015	0.308094	2.75895	0.00579872	0.0609272	TSPAN6
ENSG00000257605	30.0755	36.2745	14.4116	29.4608	27.5556	56.2567	45.2557	74.1733	58.5619	40.844	1.08821	0.394485	2.75855	0.00580578	0.0609444	NA
ENSG00000174151	5.63916	7.77312	14.4116	7.96237	8.94657	15.7519	33.1875	27.4119	25.4504	16.0196	1.47639	0.535279	2.75818	0.0058125	0.0609582	CYB561D1
ENSG00000163510	231.205	121.131	159.183	110.677	155.549	66.3829	95.0369	90.2979	83.9059	124.845	-0.893298	0.324029	-2.75684	0.00583621	0.0611498	CWC22
ENSG00000119917	14.0979	9.06864	7.86089	29.4608	15.122	75.3839	15.0852	41.924	44.1311	27.5545	1.5673	0.568776	2.75556	0.00585925	0.061334	IFIT3
ENSG00000179222	453.012	476.751	435.624	644.952	502.585	819.097	764.821	728.833	770.917	617.584	0.617872	0.224311	2.75454	0.00587753	0.0614359	MAGED1
ENSG00000076356	6.57901	2.59104	11.1363	8.75861	7.26623	13.5016	25.6449	29.0243	22.7236	13.8908	1.63144	0.592301	2.75441	0.00587989	0.0614359	PLXNA2
ENSG00000164045	23.4965	7.77312	27.5131	1.59247	15.0938	3.3754	1.50852	1.61246	2.16546	9.55308	-2.74943	0.998935	-2.75237	0.00591664	0.0617625	CDC25A
ENSG00000275405	4.6993	0	0.655074	4.77742	2.53295	19.1273	6.03409	14.5122	13.2245	7.11505	2.46764	0.896861	2.75142	0.00593382	0.0618844	LOC124905321
ENSG00000228974	9.39859	11.0119	12.4464	11.1473	11.0011	20.2524	36.2046	25.7994	27.4188	18.0372	1.30129	0.473078	2.75068	0.00594717	0.0619662	NA
ENSG00000242498	18.7972	21.3761	20.9624	22.2946	20.8576	12.3765	4.52557	0	5.63401	14.3332	-1.78586	0.649449	-2.74981	0.00596297	0.0620733	ARPIN
ENSG00000131462	211.468	141.212	214.209	118.639	171.382	97.8866	98.054	96.7478	97.5628	139.745	-0.811919	0.295514	-2.74748	0.00600559	0.0622865	TUBG1
ENSG00000007384	131.58	158.701	161.148	128.99	145.105	225.027	217.227	237.032	226.429	179.958	0.63921	0.232581	2.74834	0.00598987	0.0622865	RHBDF1
ENSG00000023318	37.5944	44.0477	34.0639	48.5705	41.0691	60.7572	89.0029	77.3982	75.7194	55.9192	0.876725	0.319094	2.74754	0.00600433	0.0622865	ERP44
ENSG00000104154	3.75944	6.4776	1.31015	0	2.8868	20.2524	12.0682	9.67478	13.9985	7.64893	2.2781	0.828978	2.74808	0.00599455	0.0622865	SLC30A4
ENSG00000075336	109.024	79.6744	160.493	78.0312	106.806	54.0064	61.8494	51.5988	55.8182	84.9539	-0.937829	0.341574	-2.74561	0.00603992	0.0625849	TIMM21
ENSG00000198546	81.7678	40.1611	63.5422	59.7178	61.2972	28.1283	34.696	27.4119	30.0787	47.9179	-1.02346	0.372816	-2.74523	0.00604692	0.0625998	ZNF511
ENSG00000097007	121.242	253.274	128.395	128.194	157.776	87.7604	96.5455	66.111	83.4723	125.932	-0.918672	0.33475	-2.74435	0.00606301	0.0627087	ABL1
ENSG00000142197	7.51887	23.3193	26.858	17.5172	18.8034	4.50053	3.01705	8.06231	5.1933	12.9705	-1.8898	0.688989	-2.74287	0.00609055	0.0629357	DOP1B
ENSG00000185386	8.45873	29.1492	12.4464	25.4796	18.8835	51.7561	45.2557	38.6991	45.237	30.1778	1.25337	0.457167	2.7416	0.00611409	0.0630631	MAPK11
ENSG00000077585	3.75944	4.53432	3.27537	9.55484	5.28099	11.2513	28.6619	14.5122	18.1418	10.7928	1.77655	0.647963	2.74175	0.0061113	0.0630631	GPR137B
ENSG00000130529	43.2335	84.2088	30.1334	58.9215	54.1243	110.263	73.9176	153.184	112.455	79.1231	1.05079	0.383358	2.74101	0.00612501	0.0631179	TRPM4
ENSG00000170584	48.8727	49.8775	44.545	46.978	47.5683	102.387	82.9688	66.111	83.8223	63.1057	0.826085	0.301653	2.73853	0.00617146	0.0635384	NUDCD2
ENSG00000148396	92.1062	99.1072	84.5046	73.2538	87.243	165.395	155.378	114.485	145.086	112.033	0.737386	0.269322	2.73793	0.00618275	0.0635964	SEC16A
ENSG00000197147	6.57901	16.8418	29.4783	6.3699	14.8173	4.50053	0	3.22493	2.57515	9.57064	-2.48128	0.906959	-2.73582	0.00622241	0.0639459	LRRC8B
ENSG00000221983	3972.79	2713.47	2609.16	4790.96	3521.59	5845.07	5089.76	6346.65	5760.49	4481.12	0.710122	0.2596	2.73545	0.00622952	0.0639605	UBA52
ENSG00000135372	258.461	158.053	271.856	200.652	222.256	146.267	129.733	119.322	131.774	183.478	-0.750246	0.274447	-2.73366	0.00626342	0.0642501	NAT10
ENSG00000226564	3.75944	7.77312	7.86089	19.1097	9.62578	39.3797	31.679	14.5122	28.5236	17.7249	1.57659	0.576949	2.73263	0.00628312	0.0643934	NA
ENSG00000210196	86.4671	316.107	180.8	136.953	180.082	308.287	499.321	296.693	368.1	260.661	1.02778	0.376772	2.72787	0.00637452	0.0652707	NA
ENSG00000144034	60.151	34.3313	64.1973	34.2382	48.2294	18.0021	7.54262	33.8617	19.8022	36.0463	-1.29508	0.474934	-2.72687	0.00639384	0.0653407	TPRKB
ENSG00000136527	199.25	247.444	315.746	179.153	235.398	145.142	147.835	128.997	140.658	194.795	-0.743874	0.272835	-2.72646	0.00640172	0.0653407	TRA2B
ENSG00000106080	251.882	251.979	214.209	233.297	237.842	416.299	309.247	359.579	361.709	290.928	0.607241	0.222719	2.72649	0.00640111	0.0653407	FKBP14
ENSG00000245522	4.6993	2.59104	2.6203	7.96237	4.46825	10.1262	16.5938	20.962	15.894	9.365	1.84063	0.675136	2.72632	0.00640458	0.0653407	LINC02709
ENSG00000123609	23.4965	24.6149	24.8928	19.9059	23.2275	3.3754	9.05114	12.8997	8.44208	16.8909	-1.51827	0.557124	-2.7252	0.00642633	0.0655032	NMI
ENSG00000134453	408.839	240.319	416.627	203.04	317.206	182.272	203.651	145.122	177.015	257.124	-0.840052	0.308581	-2.72231	0.00648271	0.066018	RBM17
ENSG00000012048	96.8055	97.8117	214.209	13.536	105.591	21.3775	27.1534	12.8997	20.4769	69.1133	-2.36528	0.869464	-2.72039	0.00652042	0.0660435	BRCA1
ENSG00000249115	21.6168	14.8985	23.5827	14.3323	18.6075	3.3754	6.03409	8.06231	5.82394	13.1289	-1.7178	0.63142	-2.72054	0.00651754	0.0660435	HAUS5
ENSG00000163191	3777.29	4362.01	2833.85	4437.43	3852.65	5153.11	6135.16	6478.88	5922.38	4739.68	0.620248	0.227885	2.72175	0.00649369	0.0660435	S100A11
ENSG00000101298	56.3916	60.8894	42.5798	93.1597	63.2551	120.389	107.105	117.71	115.068	85.4607	0.866583	0.318493	2.72089	0.00651065	0.0660435	SNPH
ENSG00000171867	47.9328	109.471	59.6118	73.2538	72.5674	133.891	119.173	148.347	133.804	98.8115	0.8766	0.322153	2.72107	0.00650708	0.0660435	PRNP
ENSG00000123933	176.694	180.725	80.5741	403.692	210.421	389.296	491.779	456.327	445.801	311.298	1.08382	0.398272	2.72129	0.00650267	0.0660435	MXD4
ENSG00000103275	399.44	266.877	399.595	277.887	335.95	180.021	199.125	240.257	206.468	280.458	-0.704419	0.258975	-2.72002	0.00652774	0.0660582	UBE2I
ENSG00000132824	158.836	163.235	136.255	242.852	175.295	283.534	242.872	356.354	294.253	226.277	0.747294	0.274846	2.71895	0.0065489	0.0661533	SERINC3
ENSG00000174807	390.981	415.862	170.319	553.385	382.637	612.073	683.361	859.443	718.292	526.489	0.908737	0.334211	2.71906	0.00654686	0.0661533	CD248
ENSG00000101350	274.439	213.113	139.531	198.263	206.336	385.921	253.432	427.303	355.552	270.286	0.787529	0.289698	2.71845	0.00655892	0.0661951	KIF3B
ENSG00000153815	213.348	234.489	100.881	130.583	169.825	321.788	279.077	311.205	304.023	227.339	0.841531	0.30963	2.71786	0.00657065	0.0662541	CMIP
ENSG00000111321	214.288	154.167	147.392	268.332	196.045	322.913	291.145	370.866	328.308	252.729	0.745801	0.274523	2.71672	0.00659322	0.0664221	LTBR
ENSG00000179526	73.309	88.0953	83.1944	78.0312	80.6575	122.64	144.818	125.772	131.077	102.266	0.69652	0.256414	2.71639	0.0065998	0.0664289	SHARPIN
ENSG00000198727	3636.32	14501.4	7980.11	8383.58	8625.35	18421.8	13567.7	18448.2	16812.6	12134.2	0.962821	0.3545	2.716	0.00660759	0.0664479	CYTB
ENSG00000170854	48.8727	42.1044	46.5103	37.4231	43.7276	20.2524	21.1193	22.5745	21.3154	34.1224	-1.03968	0.382889	-2.71534	0.00662072	0.0665205	RIOX2
ENSG00000008853	33.8349	21.3761	27.5131	15.1285	24.4632	14.6267	3.01705	4.83739	7.49372	17.1905	-1.63368	0.60312	-2.70872	0.00675436	0.0675216	RHOBTB2
ENSG00000180198	27.2559	16.194	37.9943	19.9059	25.3375	7.87593	6.03409	12.8997	8.93658	18.3086	-1.51962	0.560918	-2.70916	0.00674537	0.0675216	RCC1
ENSG00000102974	497.186	232.546	307.885	157.655	298.818	172.145	120.682	167.696	153.508	236.542	-0.958339	0.353811	-2.70862	0.00675636	0.0675216	CTCF
ENSG00000160783	106.204	98.4595	94.3307	66.0877	91.2705	49.5059	45.2557	58.0487	50.9367	73.9846	-0.843754	0.311375	-2.70977	0.00673308	0.0675216	PMF1
ENSG00000170581	72.3692	139.916	72.7132	113.862	99.7151	190.148	152.361	188.658	177.056	132.861	0.826258	0.304932	2.70965	0.0067355	0.0675216	STAT2
ENSG00000225190	55.4517	40.8089	22.2725	42.9968	40.3825	59.6321	69.3921	119.322	82.7821	58.5538	1.03651	0.382614	2.70902	0.00674823	0.0675216	PLEKHM1
ENSG00000187778	175.754	182.02	191.937	233.297	195.752	136.141	131.242	91.9104	119.764	163.186	-0.703655	0.25991	-2.7073	0.00678334	0.0677311	MCRS1
ENSG00000197451	405.079	262.343	379.288	281.868	332.144	241.904	199.125	166.084	202.371	276.527	-0.710157	0.262449	-2.70589	0.00681225	0.0679594	HNRNPAB
ENSG00000173638	49.8125	33.0357	74.0234	54.9404	52.953	30.3786	13.5767	27.4119	23.7891	40.4542	-1.14328	0.422842	-2.7038	0.00685518	0.0683271	SLC19A1
ENSG00000143258	14.0979	19.4328	32.0986	25.4796	22.7772	7.87593	6.03409	9.67478	7.8616	16.3848	-1.54594	0.572001	-2.70269	0.00687804	0.0684943	USP21
ENSG00000138744	27.2559	33.6835	15.0667	25.4796	25.3714	40.5048	52.7983	66.111	53.138	37.2714	1.06002	0.392267	2.70228	0.00688657	0.0685186	NAAA
ENSG00000197170	114.663	69.3103	79.264	91.5673	88.7011	46.1305	51.2898	49.9863	49.1355	71.7444	-0.849863	0.31467	-2.70081	0.00691713	0.0686406	PSMD12
ENSG00000071626	405.079	295.378	427.108	349.548	369.279	234.028	230.804	253.157	239.329	313.586	-0.625849	0.231716	-2.70093	0.00691456	0.0686406	DAZAP1
ENSG00000101928	32.8951	22.0238	24.8928	20.7022	25.1285	52.8813	51.2898	43.5365	49.2358	35.4602	0.982109	0.363564	2.70134	0.00690607	0.0686406	MOSPD1
ENSG00000182534	1115.61	1345.4	853.562	1062.18	1094.19	1558.31	1745.36	1651.16	1651.61	1333.08	0.593853	0.219919	2.70032	0.00692723	0.0686803	MXRA7
ENSG00000179242	187.032	137.325	203.073	243.649	192.77	129.39	87.4943	120.935	112.606	158.414	-0.771589	0.285962	-2.69822	0.00697121	0.0689947	CDH4
ENSG00000257923	163.536	166.474	134.29	117.843	145.536	222.776	206.668	266.056	231.833	182.52	0.670821	0.248602	2.69837	0.0069679	0.0689947	CUX1
ENSG00000105223	31.9552	56.3551	45.2001	70.8651	51.0939	87.7604	92.0199	104.81	94.8635	69.8523	0.886453	0.328776	2.69622	0.00701317	0.0693272	PLD3
ENSG00000115183	6.57901	9.7164	7.86089	19.9059	11.0156	24.7529	28.6619	32.2493	28.5547	18.5323	1.36972	0.50805	2.69603	0.00701713	0.0693272	TANC1
ENSG00000116717	58.2713	93.2774	60.9219	98.7334	77.801	131.641	138.784	133.834	134.753	102.209	0.789828	0.293014	2.69553	0.00702758	0.0693696	GADD45A
ENSG00000171861	75.1887	41.4566	62.8871	82.8087	65.5853	33.754	31.679	33.8617	33.0982	51.6623	-0.981021	0.364061	-2.69467	0.00704593	0.069466	MRM3
ENSG00000151422	108.084	115.949	97.6061	80.4199	100.515	73.1337	28.6619	56.4362	52.7439	80.0415	-0.91797	0.340685	-2.69449	0.00704969	0.069466	FER
ENSG00000130856	43.2335	65.4237	60.9219	32.6457	50.5562	30.3786	16.5938	22.5745	23.1823	38.8245	-1.11439	0.413951	-2.69208	0.00710072	0.0697882	ZNF236
ENSG00000153140	639.104	693.103	926.93	712.632	742.942	354.417	565.696	490.189	470.101	626.01	-0.662737	0.246181	-2.69207	0.007101	0.0697882	CETN3
ENSG00000158825	25.3762	23.3193	28.1682	19.9059	24.1924	42.7551	82.9688	30.6368	52.1202	36.1615	1.10406	0.410039	2.69257	0.00709041	0.0697882	CDA
ENSG00000128585	126.881	167.122	138.221	105.103	134.332	76.5091	79.9517	83.8481	80.103	111.091	-0.750094	0.27871	-2.6913	0.00711735	0.0698879	MKLN1
ENSG00000179409	28.1958	31.0925	44.545	18.3135	30.5367	6.7508	9.05114	19.3496	11.7172	22.4712	-1.42375	0.529175	-2.69051	0.00713427	0.0698951	GEMIN4
ENSG00000090006	43.2335	107.528	107.432	135.36	98.3885	43.8802	22.6278	67.7234	44.7438	75.3979	-1.14366	0.425128	-2.69014	0.00714213	0.0698951	LTBP4
ENSG00000162368	60.151	55.0596	80.5741	67.6801	65.8662	104.637	119.173	109.647	111.153	85.2747	0.751844	0.279452	2.69042	0.00713623	0.0698951	CMPK1
ENSG00000125814	6.57901	10.3642	8.51596	5.57366	7.7582	19.1273	34.696	12.8997	22.241	13.9651	1.50401	0.55909	2.69011	0.00714293	0.0698951	NAPB
ENSG00000136240	603.39	423.635	429.074	603.548	514.911	729.086	887.012	767.532	794.543	634.754	0.626592	0.233093	2.68816	0.00718472	0.070243	KDELR2
ENSG00000167740	26.3161	25.2626	32.7537	38.2194	30.6379	64.1326	61.8494	48.3739	58.1186	42.4154	0.928259	0.345387	2.68759	0.00719701	0.0703021	CYB5D2
ENSG00000160633	91.1663	43.3999	57.6465	50.9592	60.793	33.754	28.6619	25.7994	29.4051	47.341	-1.03236	0.384334	-2.68611	0.00722899	0.070431	SAFB
ENSG00000108468	471.809	271.411	373.392	195.078	327.923	194.648	164.429	195.108	184.728	266.554	-0.826453	0.307658	-2.68627	0.00722538	0.070431	CBX1
ENSG00000232859	1.87972	11.6597	11.1363	16.721	10.3492	31.5037	21.1193	35.4742	29.3657	18.4991	1.48732	0.553661	2.68633	0.00722411	0.070431	LYRM9
ENSG00000156795	30.0755	29.1492	30.1334	19.9059	27.316	12.3765	15.0852	1.61246	9.69139	19.7626	-1.46455	0.545341	-2.68557	0.00724066	0.0704837	NTAQ1
ENSG00000213977	334.59	216.352	244.998	257.981	263.48	389.296	381.656	456.327	409.093	325.886	0.636196	0.236924	2.68523	0.00724797	0.0704939	TAX1BP3
ENSG00000111186	542.299	516.264	469.688	628.231	539.121	648.077	887.012	933.616	822.901	660.741	0.609197	0.226977	2.68397	0.00727546	0.0706841	WNT5B
ENSG00000131100	165.415	142.507	116.603	238.871	165.849	284.659	250.415	306.368	280.481	214.977	0.760016	0.283191	2.68375	0.00728009	0.0706841	ATP6V1E1
ENSG00000122884	66.73	110.119	41.9247	101.122	79.974	102.387	164.429	209.62	158.812	113.762	0.984547	0.366979	2.68285	0.00729985	0.0708148	P4HA1
ENSG00000064102	126.881	137.973	201.108	116.251	145.553	59.6321	79.9517	106.423	82.0021	118.317	-0.839434	0.312953	-2.6823	0.00731173	0.070869	INTS13
ENSG00000275895	207.709	194.976	297.404	175.172	218.815	149.643	128.224	116.097	131.322	181.318	-0.734074	0.273824	-2.68083	0.00734408	0.0711213	LOC102724594
ENSG00000083168	343.988	292.787	296.094	215.78	287.162	180.021	190.074	175.758	181.951	242.072	-0.657797	0.245453	-2.67993	0.00736381	0.0712499	KAT6A
ENSG00000198695	519.742	1704.9	1266.91	1143.4	1158.74	2316.65	1707.65	2410.63	2144.98	1581.41	0.887893	0.331347	2.67965	0.00737002	0.0712499	ND6
ENSG00000101639	15.0377	13.603	17.0319	8.75861	13.6078	2.25027	3.01705	4.83739	3.36823	9.21942	-2.05739	0.768537	-2.67702	0.00742795	0.0717483	CEP192
ENSG00000104731	53.572	44.6954	64.8523	51.7554	53.7188	33.754	27.1534	19.3496	26.7523	42.1617	-0.987972	0.369323	-2.67509	0.00747097	0.0721019	KLHDC4
ENSG00000132938	9.39859	26.5581	16.3769	17.5172	17.4627	5.62567	0	8.06231	4.56266	11.9341	-1.94095	0.726835	-2.67042	0.00757573	0.0730503	MTUS2
ENSG00000176390	11.2783	33.6835	41.2697	12.7398	24.7428	13.5016	4.52557	1.61246	6.54654	16.9444	-1.85668	0.695637	-2.66904	0.00760694	0.0732885	CRLF3
ENSG00000196611	1705.84	2559.3	41.2697	231.705	1134.53	156.394	30.1705	128.997	105.187	693.383	-3.4305	1.28617	-2.66721	0.00764829	0.0735212	MMP1
ENSG00000113758	625.006	504.605	505.062	427.579	515.563	768.466	867.401	691.747	775.871	627.124	0.590414	0.221392	2.66682	0.00765724	0.0735212	DBN1
ENSG00000260032	145.678	165.179	160.493	234.094	176.361	279.033	288.128	270.894	279.352	220.5	0.663555	0.248802	2.667	0.00765309	0.0735212	NORAD
ENSG00000140718	59.2111	53.7641	66.8176	51.7554	57.887	94.5112	123.699	80.6231	99.6111	75.7688	0.782256	0.293303	2.66706	0.00765183	0.0735212	FTO
ENSG00000246067	4.6993	15.5462	8.51596	15.9247	11.1716	3.3754	1.50852	0	1.62797	7.08145	-2.66325	0.998983	-2.66596	0.00767686	0.0736468	NA
ENSG00000168243	5.63916	5.82984	0	2.38871	3.46443	7.87593	18.1023	19.3496	15.1093	8.45507	2.13152	0.800032	2.66429	0.00771513	0.0739509	GNG4
ENSG00000113790	13.158	18.785	18.3421	33.442	20.9318	7.87593	6.03409	6.44985	6.78663	14.8696	-1.6132	0.605585	-2.66388	0.00772458	0.0739633	EHHADH
ENSG00000254726	31.0154	53.1163	73.3683	19.1097	44.1524	28.1283	7.54262	11.2872	15.6527	31.9383	-1.46596	0.550356	-2.66366	0.00772957	0.0739633	MEX3A
ENSG00000210156	8.45873	13.603	22.9276	9.55484	13.636	38.2545	30.1705	30.6368	33.0206	21.9437	1.26156	0.473919	2.66198	0.00776824	0.0742702	NA
ENSG00000198498	209.589	170.361	260.72	198.263	209.733	139.517	126.716	127.385	131.206	176.078	-0.675137	0.253662	-2.66157	0.00777782	0.0742987	TMA16
ENSG00000041880	86.4671	86.152	58.9567	108.288	84.966	194.648	165.938	96.7478	152.444	113.885	0.850936	0.319851	2.66041	0.00780455	0.0744907	PARP3
ENSG00000237187	15.9776	21.3761	47.8204	29.4608	28.6587	56.2567	63.358	62.8861	60.8336	42.4479	1.07315	0.403455	2.65991	0.0078162	0.0745387	NR2F1-AS1
ENSG00000123219	38.5342	38.2178	57.6465	1.59247	33.9978	2.25027	0	6.44985	2.90004	20.6702	-3.5731	1.34355	-2.65945	0.00782676	0.0745762	CENPK
ENSG00000172380	262.221	193.68	298.714	314.514	267.282	383.67	392.216	493.414	423.1	334.061	0.662036	0.248992	2.65886	0.00784057	0.0746446	GNG12
ENSG00000197965	97.7454	66.0715	64.8523	86.7898	78.8648	118.139	131.242	145.122	131.501	101.423	0.740766	0.278892	2.6561	0.00790498	0.0750975	MPZL1
ENSG00000248923	153.197	364.689	300.024	260.37	269.57	531.063	336.401	565.974	477.813	358.817	0.823898	0.310155	2.6564	0.00789788	0.0750975	MTND5P11
ENSG00000135678	10.3385	30.4447	100.226	39.8119	45.2053	148.518	152.361	61.2736	120.717	77.5676	1.41166	0.531504	2.65597	0.00790816	0.0750975	CPM
ENSG00000122861	22.5566	74.4924	17.0319	16.721	32.7005	15.7519	7.54262	6.44985	9.91478	22.9352	-1.69555	0.638834	-2.65414	0.0079511	0.0754416	PLAU
ENSG00000164024	83.6475	85.5043	108.087	91.5673	92.2016	45.0053	66.375	48.3739	53.2514	75.5086	-0.799414	0.301401	-2.65232	0.00799404	0.0757851	METAP1
ENSG00000128944	83.6475	46.6387	95.6408	32.6457	64.6432	22.5027	43.7472	17.7371	27.9956	48.9371	-1.21059	0.456505	-2.65187	0.00800468	0.0758221	KNSTRN
ENSG00000236698	137.219	71.2536	71.4031	56.5328	84.1022	33.754	58.8324	29.0243	40.5369	65.4314	-1.05116	0.396549	-2.65077	0.00803087	0.0760062	NA
ENSG00000123119	12.2182	11.6597	19.6522	20.7022	16.0581	5.62567	3.01705	4.83739	4.49337	11.1018	-1.81912	0.686424	-2.65015	0.00804572	0.0760827	NECAB1
ENSG00000188917	17.8573	11.0119	10.4812	12.7398	13.0226	23.6278	39.2216	27.4119	30.0871	20.3359	1.21648	0.459087	2.64978	0.00805449	0.0761017	TRMT2B
ENSG00000165650	39.4741	47.2865	63.5422	41.4043	47.9268	24.7529	30.1705	12.8997	22.6077	37.0757	-1.07801	0.406918	-2.64921	0.00806803	0.0761658	PDZD8
ENSG00000171262	55.4517	75.1401	81.8843	39.8119	63.072	30.3786	34.696	30.6368	31.9038	49.7142	-0.990239	0.37396	-2.64798	0.00809743	0.0763518	FAM98B
ENSG00000106460	32.8951	52.4685	47.1653	67.6801	50.0523	58.5069	131.242	103.198	97.6487	70.4507	0.953501	0.360108	2.64782	0.00810132	0.0763518	TMEM106B
ENSG00000140406	15.0377	23.9671	24.2377	15.1285	19.5928	2.25027	10.5597	6.44985	6.41993	13.9473	-1.66972	0.63115	-2.64552	0.00815659	0.0768084	TLNRD1
ENSG00000168653	609.029	541.527	462.482	597.178	552.554	958.614	641.122	938.453	846.063	678.344	0.615754	0.23282	2.64476	0.00817491	0.0769166	NDUFS5
ENSG00000149932	56.3916	74.4924	51.0958	81.2162	65.799	114.764	152.361	83.8481	116.991	87.7383	0.830803	0.314185	2.64431	0.00818585	0.0769552	TMEM219
ENSG00000131378	282.898	256.513	223.38	366.269	282.265	547.94	441.997	364.417	451.451	354.773	0.680533	0.257389	2.64399	0.00819357	0.0769635	RFTN1
ENSG00000257175	66.73	55.0596	37.3392	19.9059	44.7587	24.7529	19.6108	8.06231	17.4753	33.0658	-1.32914	0.502773	-2.64362	0.00820253	0.0769834	NA
ENSG00000165512	9.39859	14.8985	13.1015	5.57366	10.7431	1.12513	3.01705	1.61246	1.91821	6.96098	-2.53484	0.959046	-2.64309	0.00821542	0.0770401	ZNF22
ENSG00000170791	31.9552	20.0806	23.5827	63.699	34.8293	51.7561	78.4432	98.3602	76.1865	52.5539	1.12939	0.427375	2.64262	0.00822677	0.0770823	CHCHD7
ENSG00000162441	29.1356	17.4895	41.9247	27.0721	28.9055	6.7508	18.1023	8.06231	10.9718	21.2196	-1.41873	0.537168	-2.64114	0.00826283	0.077319	LZIC
ENSG00000147100	47.9328	43.3999	30.7885	44.5893	41.6776	81.0096	85.9858	58.0487	75.0147	55.9649	0.857053	0.324516	2.64102	0.00826578	0.077319	SLC16A2
ENSG00000132256	23.4965	34.979	26.203	18.3135	25.748	11.2513	13.5767	3.22493	9.35099	18.7207	-1.44225	0.546355	-2.63977	0.00829627	0.0775398	TRIM5
ENSG00000105323	542.299	422.987	441.52	402.896	452.425	317.288	315.281	272.506	301.692	387.825	-0.5826	0.220973	-2.63652	0.00837621	0.0781571	HNRNPUL1
ENSG00000185404	56.3916	51.173	69.4379	39.0156	54.0045	95.6363	93.5284	93.5228	94.2292	71.2437	0.801151	0.303845	2.63671	0.00837142	0.0781571	SP140L
ENSG00000155189	93.9859	64.776	110.708	44.5893	78.5147	23.6278	19.6108	62.8861	35.3749	60.0262	-1.16687	0.442847	-2.63492	0.00841576	0.0784498	AGPAT5
ENSG00000169692	112.783	101.698	91.7104	131.379	109.393	202.524	155.378	166.084	174.662	137.365	0.680686	0.258356	2.63469	0.00842152	0.0784498	AGPAT2
ENSG00000127337	149.438	78.3789	114.638	76.4388	104.723	56.2567	64.8665	48.3739	56.499	84.0558	-0.885734	0.336219	-2.6344	0.00842864	0.0784512	YEATS4
ENSG00000169093	49.8125	45.3432	47.8204	41.4043	46.0951	83.2599	70.9006	82.2356	78.7987	60.1109	0.775966	0.294715	2.63294	0.00846495	0.0787241	ASMTL
ENSG00000127419	101.505	71.9013	57.6465	65.2914	74.086	114.764	134.259	127.385	125.469	96.1073	0.764324	0.290525	2.63084	0.00851746	0.0791469	TMEM175
ENSG00000172379	11.2783	2.59104	8.51596	7.16613	7.38786	29.2535	24.1364	11.2872	21.559	13.4612	1.58246	0.602082	2.62832	0.00858077	0.0796695	ARNT2
ENSG00000102189	249.063	285.662	252.204	239.667	256.649	181.146	147.835	178.983	169.322	219.223	-0.599319	0.228054	-2.62797	0.00858956	0.0796854	EEA1
ENSG00000048392	18.7972	48.582	26.858	18.3135	28.1377	51.7561	63.358	64.4985	59.8709	41.7376	1.07224	0.408178	2.62689	0.00861689	0.079873	RRM2B
ENSG00000166845	21.6168	19.4328	30.1334	10.3511	20.3835	4.50053	9.05114	6.44985	6.66717	14.5051	-1.64078	0.625076	-2.62493	0.00866669	0.0802685	C18ORF54
ENSG00000099377	61.0909	71.9013	138.221	210.207	120.355	42.7551	46.7642	77.3982	55.6392	92.6196	-1.12093	0.427102	-2.6245	0.00867762	0.0803036	HSD3B7
ENSG00000165526	123.122	73.8446	112.673	132.175	110.454	73.1337	67.8835	38.6991	59.9054	88.7901	-0.870191	0.331688	-2.62353	0.00870246	0.0804013	RPUSD4
ENSG00000107223	488.727	506.548	374.702	540.645	477.656	682.956	796.5	662.722	714.059	578.972	0.580385	0.221206	2.62373	0.00869717	0.0804013	EDF1
ENSG00000162910	239.664	137.325	157.873	180.746	178.902	325.164	241.364	299.918	288.815	226.008	0.695727	0.26574	2.61807	0.00884276	0.0816305	MRPL55
ENSG00000079246	929.521	834.314	862.733	670.432	824.25	532.188	620.003	524.05	558.747	710.463	-0.561039	0.21433	-2.61764	0.00885403	0.0816675	XRCC5
ENSG00000167657	178.573	100.403	68.1277	164.025	127.782	268.907	194.599	237.032	233.513	173.095	0.875835	0.334702	2.61676	0.00887694	0.0818118	DAPK3
ENSG00000075651	7.51887	9.06864	3.93045	15.9247	9.11067	0	1.50852	1.61246	1.04033	5.65195	-3.259	1.24609	-2.61538	0.00891272	0.0820071	PLD1
ENSG00000170264	27.2559	44.6954	53.7161	17.5172	35.7962	7.87593	6.03409	25.7994	13.2365	26.1277	-1.4739	0.563516	-2.61554	0.00890862	0.0820071	FAM161A
ENSG00000141756	1362.8	2192.02	1363.86	1805.07	1680.94	2438.16	2537.34	2744.41	2573.3	2063.38	0.614029	0.234801	2.61511	0.00891999	0.0820071	FKBP10
ENSG00000114861	718.052	837.553	518.819	430.764	626.297	443.303	339.418	359.579	380.766	521.07	-0.716602	0.274062	-2.61474	0.00892952	0.0820277	FOXP1
ENSG00000132879	17.8573	20.0806	11.1363	19.9059	17.245	55.1315	18.1023	45.149	39.4609	26.7661	1.20779	0.461997	2.61427	0.00894176	0.0820731	FBXO44
ENSG00000196507	58.2713	52.4685	41.9247	64.4952	54.2899	74.2588	131.242	85.4605	96.9869	72.5887	0.836178	0.319956	2.61341	0.00896431	0.082213	TCEAL3
ENSG00000102471	34.7748	27.2059	22.9276	24.6833	27.3979	51.7561	54.3068	48.3739	51.479	37.7184	0.918505	0.351561	2.61265	0.00898435	0.0823297	NDFIP2
ENSG00000139146	16.9175	20.0806	37.3392	25.4796	24.9542	7.87593	7.54262	12.8997	9.43942	18.305	-1.42721	0.546413	-2.61196	0.00900237	0.0824277	SINHCAF
ENSG00000230606	2.81958	11.6597	14.4116	5.57366	8.61614	25.8781	18.1023	30.6368	24.8724	15.5831	1.4951	0.572552	2.6113	0.00901997	0.0825217	NA
ENSG00000117877	60.151	39.5133	51.7509	14.3323	41.4369	15.7519	18.1023	16.1246	16.6596	30.818	-1.3151	0.504174	-2.60843	0.00909593	0.083149	POLR1G
ENSG00000113569	30.0755	18.1373	39.3045	17.5172	26.2586	14.6267	1.50852	9.67478	8.60334	18.6921	-1.56876	0.601568	-2.60778	0.00911306	0.0832381	NUP155
ENSG00000255397	17.8573	16.8418	28.1682	1.59247	16.1149	0	6.03409	3.22493	3.08634	10.5313	-2.46462	0.945832	-2.60577	0.0091669	0.0836388	NA
ENSG00000163781	68.6097	49.2297	92.3655	18.3135	57.1296	16.877	16.5938	35.4742	22.9816	42.4948	-1.32941	0.510215	-2.60558	0.0091718	0.0836388	TOPBP1
ENSG00000071553	288.537	268.82	180.145	349.548	271.763	492.808	351.486	486.964	443.753	345.473	0.709255	0.272414	2.60359	0.00922523	0.0840579	ATP6AP1
ENSG00000204264	11.2783	24.6149	17.687	18.3135	17.9734	3.3754	9.05114	4.83739	5.75464	12.7368	-1.68331	0.646703	-2.60292	0.00924344	0.0841557	PSMB8
ENSG00000165572	26.3161	25.2626	20.3073	23.8871	23.9433	6.7508	9.05114	12.8997	9.56721	17.7821	-1.34998	0.518757	-2.60234	0.00925888	0.0842281	KBTBD6
ENSG00000184445	4.6993	23.3193	27.5131	3.18495	14.6792	0	3.01705	4.83739	2.61814	9.51016	-2.59637	0.998384	-2.60058	0.00930673	0.0845822	KNTC1
ENSG00000153975	20.6769	12.3074	11.7913	6.3699	12.7864	4.50053	3.01705	0	2.50586	8.38045	-2.25312	0.866503	-2.60025	0.00931566	0.0845822	ZUP1
ENSG00000185624	67.6699	75.1401	78.6089	127.398	87.2042	153.018	211.193	106.423	156.878	117.064	0.848147	0.326201	2.60007	0.00932035	0.0845822	P4HB
ENSG00000119953	85.5272	74.4924	72.0582	65.2914	74.3423	40.5048	46.7642	40.3116	42.5269	60.7071	-0.805791	0.310143	-2.59813	0.00937336	0.0849947	SMNDC1
ENSG00000159259	14.0979	7.77312	17.687	7.16613	11.681	4.50053	1.50852	0	2.00302	7.53331	-2.41022	0.928759	-2.5951	0.00945628	0.0855905	CHAF1B
ENSG00000101871	52.6321	33.6835	32.7537	79.6237	49.6733	25.8781	16.5938	24.1869	22.2196	37.9074	-1.1481	0.442451	-2.59486	0.00946305	0.0855905	MID1
ENSG00000106636	561.096	340.074	339.328	402.896	410.849	618.823	689.395	607.898	638.706	508.502	0.638251	0.246005	2.59446	0.00947384	0.0855905	YKT6
ENSG00000149541	130.64	131.495	76.6437	160.84	124.905	255.405	158.395	232.195	215.332	163.659	0.789637	0.304368	2.59435	0.0094771	0.0855905	B3GAT3
ENSG00000173156	22.5566	14.2507	5.24059	25.4796	16.8819	50.631	19.6108	59.6611	43.301	28.2043	1.37558	0.530193	2.5945	0.00947291	0.0855905	RHOD
ENSG00000183011	421.057	367.928	388.459	515.165	423.152	642.451	589.832	638.535	623.606	509.061	0.560321	0.216111	2.59275	0.0095213	0.0859207	NAA38
ENSG00000121057	41.3538	22.6716	46.5103	27.8683	34.601	13.5016	12.0682	19.3496	14.9731	26.189	-1.21654	0.469448	-2.59144	0.00955762	0.0861794	AKAP1
ENSG00000139946	15.0377	9.7164	3.27537	18.3135	11.5857	1.12513	4.52557	0	1.88357	7.42767	-2.62709	1.01393	-2.591	0.00956964	0.0862021	PELI2
ENSG00000011260	97.7454	75.1401	85.8147	69.2726	81.9932	59.6321	43.7472	30.6368	44.672	65.9984	-0.856813	0.330747	-2.59053	0.00958269	0.0862021	UTP18
ENSG00000123131	113.723	117.245	116.603	158.451	126.505	172.145	262.483	180.596	205.075	160.178	0.695356	0.268452	2.59024	0.00959078	0.0862021	PRDX4
ENSG00000119729	156.956	178.782	101.537	265.147	175.605	302.661	276.06	340.23	306.317	231.625	0.803466	0.310164	2.59046	0.00958482	0.0862021	RHOQ
ENSG00000076003	45.1132	41.4566	58.9567	27.8683	43.3487	29.2535	15.0852	12.8997	19.0795	32.9476	-1.15437	0.445911	-2.58878	0.00963154	0.0864304	MCM6
ENSG00000210144	234.025	461.205	570.57	237.279	375.77	586.195	766.33	670.785	674.436	503.77	0.841654	0.325096	2.58894	0.00962718	0.0864304	NA
ENSG00000281344	4.6993	29.1492	61.577	3.98119	24.8517	5.62567	6.03409	4.83739	5.49905	16.5577	-2.18435	0.845147	-2.58458	0.00974982	0.0873641	NA
ENSG00000186162	39.4741	36.2745	53.7161	42.2006	42.9163	75.3839	84.4773	66.111	75.3241	56.8054	0.810101	0.313442	2.58453	0.00975112	0.0873641	CIDECP1
ENSG00000139637	167.295	151.576	148.047	156.062	155.745	100.137	82.9688	114.485	99.1968	131.51	-0.650748	0.252008	-2.58225	0.00981586	0.0878742	MYG1
ENSG00000109046	203.01	245.501	267.925	218.169	233.651	250.905	375.622	535.338	387.288	299.496	0.724574	0.280662	2.58166	0.00983262	0.0879543	WSB1
ENSG00000134986	170.115	153.519	163.769	187.116	168.629	166.52	371.097	314.43	284.016	218.081	0.748506	0.29004	2.5807	0.00985996	0.0881288	NREP
ENSG00000228253	3810.19	9019.41	12711.1	8785.68	8581.58	13061.7	16218.1	16955	15411.6	11508.7	0.844605	0.327462	2.57924	0.00990176	0.0884321	ATP8
ENSG00000143033	87.4069	53.7641	62.8871	25.4796	57.3844	19.1273	27.1534	32.2493	26.1766	44.0097	-1.14274	0.443579	-2.57617	0.00999003	0.0891498	MTF2
ENSG00000063660	323.312	290.844	254.824	581.253	362.558	642.451	476.693	775.595	631.58	477.853	0.801292	0.311077	2.57586	0.00999902	0.0891593	GPC1
ENSG00000122483	26.3161	37.5701	87.1249	18.3135	42.3311	13.5016	22.6278	11.2872	15.8056	30.963	-1.43192	0.556105	-2.57492	0.0100265	0.0893332	CCDC18
ENSG00000077152	11.2783	7.12536	24.2377	5.57366	12.0538	2.25027	1.50852	3.22493	2.32791	7.88554	-2.38991	0.928784	-2.57316	0.0100774	0.0896452	UBE2T
ENSG00000139624	78.9482	87.4476	103.502	81.2162	87.7784	127.14	113.139	204.783	148.354	113.739	0.750453	0.29162	2.57339	0.0100708	0.0896452	CERS5
ENSG00000142669	62.9706	95.8684	81.2292	144.119	96.0468	153.018	260.974	122.547	178.847	131.532	0.895291	0.348267	2.5707	0.0101493	0.0902131	SH3BGRL3
ENSG00000105825	203.949	190.441	667.521	98.7334	290.161	112.513	37.7131	72.5608	74.2624	197.633	-1.96395	0.764243	-2.5698	0.0101757	0.0903768	TFPI2
ENSG00000102858	147.558	106.88	119.879	102.715	119.258	167.645	176.497	222.52	188.887	149.099	0.663258	0.258162	2.56916	0.0101946	0.0904732	MGRN1
ENSG00000182010	71.4293	125.665	15.7218	3.98119	54.1994	7.87593	9.05114	3.22493	6.71733	33.85	-3.00561	1.17037	-2.56808	0.0102263	0.0906118	RTKN2
ENSG00000198786	3912.63	10170.5	8209.39	9131.25	7855.94	13602.9	12151.2	14157.4	13303.8	10190.7	0.759908	0.295892	2.56819	0.0102231	0.0906118	ND5
ENSG00000036257	19.737	28.5014	30.1334	8.75861	21.7826	4.50053	6.03409	11.2872	7.27396	15.5646	-1.62576	0.633551	-2.5661	0.0102849	0.0909727	CUL3
ENSG00000249119	46.993	136.677	77.9538	39.8119	75.359	176.646	126.716	151.572	151.644	108.053	1.0037	0.391173	2.56588	0.0102913	0.0909727	MTND6P4
ENSG00000160949	1.87972	8.42088	9.17104	3.98119	5.8632	38.2545	12.0682	9.67478	19.9992	11.9215	1.76302	0.687	2.56627	0.01028	0.0909727	TONSL
ENSG00000249353	15.0377	19.4328	7.20582	17.5172	14.7984	1.12513	6.03409	4.83739	3.99887	10.17	-1.95207	0.761005	-2.56512	0.010314	0.0911016	NA
ENSG00000184319	21.6168	22.0238	18.3421	22.2946	21.0693	41.6299	42.2386	38.6991	40.8559	29.5493	0.95895	0.374158	2.56296	0.0103784	0.0915988	RPL23AP7
ENSG00000118655	20.6769	9.06864	16.3769	8.75861	13.7203	6.7508	0	1.61246	2.78775	9.0349	-2.16783	0.846231	-2.56175	0.0104147	0.0918225	DCLRE1B
ENSG00000102181	129.701	162.588	87.7799	168.006	137.019	229.527	205.159	241.869	225.519	174.947	0.719499	0.280882	2.56157	0.0104201	0.0918225	CD99L2
ENSG00000223865	22.5566	3.88656	43.89	9.55484	19.972	3.3754	7.54262	3.22493	4.71431	13.433	-2.0976	0.819485	-2.55966	0.0104774	0.0922554	HLA-DPB1
ENSG00000198917	466.17	386.713	646.558	395.73	473.793	286.909	310.756	312.818	303.494	400.808	-0.64371	0.251565	-2.55882	0.0105027	0.0924057	SPOUT1
ENSG00000151611	7.51887	25.9104	15.0667	15.1285	15.9061	39.3797	19.6108	58.0487	39.013	25.8091	1.27481	0.498409	2.55775	0.0105352	0.0926195	MMAA
ENSG00000181704	54.5118	71.9013	53.7161	48.5705	57.1749	102.387	79.9517	108.035	96.7913	74.1534	0.757042	0.296216	2.55571	0.0105971	0.0930911	YIPF6
ENSG00000075420	119.362	143.155	76.6437	124.213	115.843	178.896	165.938	232.195	192.343	148.629	0.730514	0.285954	2.55465	0.0106294	0.0933014	FNDC3B
ENSG00000131196	11.2783	15.5462	16.3769	19.1097	15.5778	33.754	36.2046	29.0243	32.9943	23.042	1.07822	0.422615	2.55131	0.010732	0.0941285	NFATC1
ENSG00000133195	32.8951	36.9223	26.858	55.7366	38.103	68.6331	60.3409	83.8481	70.9407	52.1763	0.897298	0.351831	2.55036	0.010761	0.0943098	SLC39A11
ENSG00000136270	106.204	77.0834	101.537	72.4576	89.3204	58.5069	58.8324	29.0243	48.7879	71.9493	-0.859796	0.337321	-2.54889	0.0108065	0.0944752	TBRG4
ENSG00000133704	68.6097	68.6625	72.7132	62.1065	68.023	45.0053	39.2216	30.6368	38.2879	55.2794	-0.81824	0.320952	-2.54941	0.0107905	0.0944752	IPO8
ENSG00000213523	125.941	108.176	70.748	143.323	112.047	201.399	212.702	151.572	188.557	144.837	0.755889	0.29653	2.54911	0.0107997	0.0944752	SRA1
ENSG00000279059	2.81958	0.64776	6.55074	10.3511	5.09229	14.6267	21.1193	17.7371	17.8277	10.5503	1.80806	0.70949	2.5484	0.0108219	0.0944752	NA
ENSG00000152926	0	3.88656	1.96522	2.38871	2.06012	6.7508	18.1023	6.44985	10.4343	5.64906	2.27798	0.893836	2.54854	0.0108173	0.0944752	ZNF117
ENSG00000234545	193.611	148.337	151.977	109.084	150.752	74.2588	120.682	66.111	87.0172	123.437	-0.793668	0.31151	-2.5478	0.0108403	0.0945631	FAM133B
ENSG00000186470	66.73	97.8117	98.2611	45.3855	77.0471	56.2567	27.1534	30.6368	38.0156	60.3193	-1.00459	0.394601	-2.54582	0.0109021	0.0949542	BTN3A2
ENSG00000141551	183.273	136.03	140.841	179.95	160.023	193.523	254.94	316.043	254.835	200.657	0.669781	0.263065	2.54607	0.0108945	0.0949542	CSNK1D
ENSG00000123810	45.1132	33.0357	34.0639	17.5172	32.4325	12.3765	6.03409	20.962	13.1242	24.1575	-1.3139	0.516232	-2.54518	0.0109222	0.0949959	B9D2
ENSG00000124074	45.1132	23.9671	32.0986	28.6645	32.4609	15.7519	19.6108	3.22493	12.8625	24.0616	-1.30587	0.513087	-2.54513	0.0109237	0.0949959	ENKD1
ENSG00000153574	68.6097	42.1044	79.9191	41.4043	58.0094	31.5037	28.6619	27.4119	29.1925	45.6593	-0.985477	0.387554	-2.54281	0.0109964	0.0955537	RPIA
ENSG00000102030	468.99	204.692	416.627	447.485	384.449	587.32	681.852	649.823	639.665	493.827	0.735381	0.289297	2.54196	0.0110234	0.0956411	NAA10
ENSG00000179832	7.51887	26.5581	9.17104	31.0532	18.5753	49.5059	37.7131	46.7614	44.6601	29.7545	1.26086	0.495986	2.54212	0.0110182	0.0956411	MROH1
ENSG00000239665	2.81958	33.6835	22.2725	3.18495	15.4901	4.50053	3.01705	0	2.50586	9.92545	-2.57119	1.01173	-2.54138	0.0110415	0.0957238	NA
ENSG00000111581	17.8573	20.7283	39.3045	27.0721	26.2405	7.87593	9.05114	14.5122	10.4797	19.4859	-1.35385	0.532857	-2.54075	0.0110616	0.0957539	NUP107
ENSG00000147140	715.233	513.026	569.915	598.77	599.236	426.426	398.25	406.341	410.339	518.28	-0.544901	0.214488	-2.54047	0.0110705	0.0957539	NONO
ENSG00000272288	1.87972	3.88656	0	4.77742	2.63592	10.1262	15.0852	9.67478	11.6287	6.48999	2.14587	0.844608	2.54067	0.011064	0.0957539	ILRUN-AS1
ENSG00000107798	14.0979	19.4328	11.1363	41.4043	21.5178	33.754	57.3239	58.0487	49.7088	33.5997	1.20362	0.473873	2.53996	0.0110864	0.0958179	LIPA
ENSG00000118620	48.8727	73.1968	49.1306	33.442	51.1605	24.7529	33.1875	16.1246	24.6884	39.8153	-1.05091	0.414103	-2.53781	0.0111549	0.096262	ZNF430
ENSG00000081087	32.8951	55.0596	47.1653	43.793	44.7283	77.6342	104.088	59.6611	80.4611	60.0423	0.840896	0.331332	2.53793	0.0111511	0.096262	OSTM1
ENSG00000179922	50.7524	36.9223	67.4726	43.793	49.7351	20.2524	10.5597	38.6991	23.1704	38.3502	-1.11601	0.440128	-2.53566	0.0112236	0.096781	ZNF784
ENSG00000104205	14.0979	9.7164	12.4464	12.7398	12.2501	34.8791	22.6278	24.1869	27.2313	18.6706	1.17291	0.462662	2.53514	0.0112403	0.096851	SGK3
ENSG00000257950	23.4965	9.7164	15.7218	3.18495	13.0299	0	3.01705	4.83739	2.61814	8.56772	-2.41154	0.952076	-2.53293	0.0113114	0.0973892	P2RX5-TAX1BP3
ENSG00000148688	69.5496	46.6387	59.6118	60.514	59.0785	25.8781	40.7301	29.0243	31.8775	47.4209	-0.894947	0.353405	-2.53236	0.0113299	0.0974731	RPP30
ENSG00000162402	6.57901	25.9104	30.1334	19.1097	20.4331	5.62567	1.50852	11.2872	6.14048	14.3077	-1.76522	0.697222	-2.53179	0.011348	0.0974806	USP24
ENSG00000139631	8.45873	29.1492	17.687	10.3511	16.4115	36.0043	21.1193	67.7234	41.6157	27.2133	1.31801	0.520575	2.53184	0.0113464	0.0974806	CSAD
ENSG00000162104	11.2783	10.3642	13.7566	11.1473	11.6366	2.25027	4.52557	1.61246	2.7961	7.84781	-2.06893	0.817537	-2.53069	0.0113837	0.0977125	ADCY9
ENSG00000134717	47.9328	60.2417	47.8204	46.1817	50.5442	27.0032	34.696	16.1246	25.9413	40.0001	-0.95721	0.378307	-2.53025	0.0113982	0.0977625	BTF3L4
ENSG00000091844	5.63916	13.603	45.2001	18.3135	20.6889	0	7.54262	8.06231	5.20164	14.0515	-2.0702	0.818287	-2.52992	0.0114088	0.0977784	RGS17
ENSG00000123739	15.0377	19.4328	11.1363	12.7398	14.5866	22.5027	31.679	43.5365	32.5727	22.295	1.14309	0.452118	2.52829	0.0114619	0.0981586	PLA2G12A
ENSG00000161999	194.551	224.773	235.827	151.285	201.609	139.517	140.293	91.9104	123.907	168.308	-0.699322	0.276674	-2.5276	0.0114845	0.0982773	JMJD8
ENSG00000090470	52.6321	53.7641	68.1277	34.2382	52.1905	25.8781	28.6619	25.7994	26.7798	41.3002	-0.967235	0.382849	-2.52642	0.0115233	0.0983876	PDCD7
ENSG00000100299	40.4139	49.8775	26.858	70.0689	46.8046	66.3829	90.5114	111.26	89.3847	65.0532	0.929515	0.367949	2.5262	0.0115303	0.0983876	ARSA
ENSG00000279088	22.5566	25.2626	22.2725	40.6081	27.675	58.5069	51.2898	48.3739	52.7235	38.4101	0.935927	0.370455	2.52642	0.011523	0.0983876	NA
ENSG00000197582	6.57901	7.77312	13.1015	16.721	11.0436	33.754	27.1534	19.3496	26.7523	17.7759	1.28267	0.507757	2.52614	0.0115323	0.0983876	NA
ENSG00000085117	84.5873	159.997	93.6756	148.1	121.59	163.144	193.091	277.344	211.193	159.991	0.791044	0.313379	2.52424	0.0115949	0.0987838	CD82
ENSG00000006453	19.737	16.8418	9.17104	30.257	19.0017	48.3807	24.1364	56.4362	42.9844	29.28	1.18874	0.470938	2.5242	0.0115963	0.0987838	BAIAP2L1
ENSG00000105732	78.0083	43.3999	32.7537	15.9247	42.5217	10.1262	30.1705	4.83739	15.0447	30.7458	-1.50025	0.594717	-2.52263	0.011648	0.0991269	ZNF574
ENSG00000145592	1989.68	1681.58	1865	2383.14	1979.85	2564.18	3498.26	2684.75	2915.73	2380.94	0.558453	0.221417	2.52218	0.011663	0.0991269	RPL37
ENSG00000247095	0.939859	8.42088	0.655074	4.77742	3.69831	6.7508	15.0852	25.7994	15.8785	8.91838	2.05748	0.815737	2.52223	0.0116614	0.0991269	MIR210HG
ENSG00000033327	6.57901	16.8418	17.0319	9.55484	12.5019	22.5027	22.6278	48.3739	31.1681	20.5017	1.28415	0.509269	2.52155	0.0116838	0.0992284	GAB2
ENSG00000100815	108.084	248.092	193.902	124.213	168.573	94.5112	108.614	80.6231	94.5827	136.863	-0.836529	0.331848	-2.52082	0.0117082	0.0993607	TRIP11
ENSG00000164535	42.2937	21.3761	20.9624	35.0344	29.9166	57.3818	49.7813	64.4985	57.2205	41.6183	0.949562	0.376754	2.52037	0.011723	0.0994114	DAGLB
ENSG00000078668	191.731	133.438	202.418	154.47	170.514	119.264	96.5455	103.198	106.336	143.009	-0.676732	0.268728	-2.51828	0.0117928	0.0999283	VDAC3
ENSG00000117411	542.299	489.706	489.34	428.376	487.43	772.967	663.75	654.66	697.126	577.3	0.517489	0.205557	2.5175	0.0118192	0.100076	B4GALT2
ENSG00000165156	79.888	65.4237	74.0234	63.699	70.7585	31.5037	48.2727	41.924	40.5668	57.8192	-0.812615	0.322846	-2.51704	0.0118345	0.100131	ZHX1
ENSG00000148803	59.2111	69.3103	74.0234	72.4576	68.7506	31.5037	45.2557	41.924	39.5612	56.2408	-0.810803	0.322243	-2.51612	0.0118655	0.100242	FUOM
ENSG00000035403	625.006	586.87	324.917	721.391	564.546	840.475	840.247	1085.19	921.97	717.728	0.707892	0.281336	2.51619	0.0118633	0.100242	VCL
ENSG00000075856	159.776	147.689	172.285	126.602	151.588	111.388	52.7983	103.198	89.128	124.819	-0.760936	0.302537	-2.51518	0.011897	0.100433	SART3
ENSG00000201413	15.0377	27.2059	4.58552	9.55484	14.096	3.3754	4.52557	1.61246	3.17114	9.41392	-2.1405	0.85157	-2.51359	0.0119509	0.100438	RNA5SP141
ENSG00000149308	43.2335	34.979	45.8552	28.6645	38.1831	20.2524	13.5767	20.962	18.2637	29.6462	-1.05912	0.421315	-2.51385	0.011942	0.100438	NPAT
ENSG00000157193	46.993	67.367	148.702	68.4764	82.8846	50.631	30.1705	38.6991	39.8335	64.4341	-1.05353	0.418965	-2.51461	0.0119164	0.100438	LRP8
ENSG00000176438	67.6699	55.7073	65.5074	50.1629	59.7619	43.8802	28.6619	20.962	31.1681	47.5074	-0.914162	0.363689	-2.51358	0.0119512	0.100438	SYNE3
ENSG00000257704	401.32	482.581	324.917	419.617	407.109	706.584	502.338	628.861	612.594	495.174	0.590468	0.234887	2.51384	0.0119426	0.100438	INAFM1
ENSG00000211459	33241.9	16195.9	9277.82	29253	21992.1	46948.4	33981	42191.7	41040.4	30155.7	0.900092	0.357945	2.51461	0.0119165	0.100438	NA
ENSG00000186866	64.8503	69.3103	51.7509	64.4952	62.6017	99.0117	122.19	87.073	102.758	79.8117	0.716223	0.285297	2.51044	0.0120579	0.10126	POFUT2
ENSG00000125630	41.3538	80.3222	76.6437	47.7742	61.5235	33.754	30.1705	32.2493	32.0579	48.8954	-0.945522	0.376767	-2.50957	0.012088	0.101436	POLR1B
ENSG00000144320	78.9482	79.0267	80.5741	70.0689	77.1545	129.39	114.648	117.71	120.583	95.7665	0.645843	0.2574	2.5091	0.0121039	0.101494	LNPK
ENSG00000160570	34.7748	26.5581	26.858	35.8307	31.0054	64.1326	51.2898	51.5988	55.6737	41.5775	0.857479	0.341883	2.5081	0.0121381	0.101705	DEDD2
ENSG00000105290	22.5566	66.0715	9.82611	29.4608	31.9787	145.142	89.0029	24.1869	86.1107	55.1781	1.43194	0.571011	2.50773	0.0121509	0.101737	APLP1
ENSG00000067208	422.937	339.426	267.27	193.486	305.78	511.936	386.182	640.148	512.755	394.483	0.746347	0.297798	2.50622	0.0122029	0.102096	EVI5
ENSG00000078246	153.197	145.098	153.942	123.417	143.914	111.388	82.9688	74.1733	89.5101	120.598	-0.675781	0.26976	-2.50512	0.012241	0.102311	TULP3
ENSG00000166922	98.6852	75.1401	56.9915	35.0344	66.4628	95.6363	179.514	104.81	126.654	92.2588	0.930937	0.371638	2.50495	0.0122467	0.102311	SCG5
ENSG00000087087	1203.96	584.927	862.078	504.814	788.945	457.929	445.014	503.088	468.677	651.687	-0.750923	0.300188	-2.50151	0.0123666	0.103236	SRRT
ENSG00000115677	1672.95	1733.4	1503.4	1903.01	1703.19	2440.41	2320.11	2342.91	2367.81	1988.03	0.475484	0.190307	2.49851	0.0124717	0.104036	HDLBP
ENSG00000158156	40.4139	33.6835	34.7189	42.2006	37.7542	25.8781	16.5938	9.67478	17.3822	29.0234	-1.08032	0.432557	-2.49751	0.012507	0.104176	XKR8
ENSG00000129235	203.949	174.895	151.322	251.611	195.444	265.531	306.23	340.23	303.997	241.967	0.637374	0.255192	2.49762	0.0125029	0.104176	TXNDC17
ENSG00000113649	356.207	301.856	515.543	243.649	354.314	221.651	239.855	183.821	215.109	294.655	-0.719755	0.288686	-2.49321	0.0126593	0.105366	TCERG1
ENSG00000230615	30.0755	13.603	70.0929	25.4796	34.8127	14.6267	0	17.7371	10.7879	24.5164	-1.68424	0.675613	-2.49291	0.0126702	0.105379	LOC107984948
ENSG00000140262	118.422	87.4476	71.4031	114.658	97.9828	66.3829	40.7301	59.6611	55.5914	79.815	-0.807215	0.324015	-2.49129	0.0127279	0.105781	TCF12
ENSG00000186577	105.264	86.7998	102.192	118.639	103.224	74.2588	36.2046	67.7234	59.3956	84.4402	-0.788317	0.316464	-2.49102	0.0127378	0.105785	SMIM29
ENSG00000009954	804.52	612.133	681.932	366.269	616.213	383.67	417.861	340.23	380.587	515.231	-0.694656	0.27896	-2.49016	0.0127685	0.105883	BAZ1B
ENSG00000198791	631.585	509.787	503.097	433.153	519.406	364.543	390.707	282.181	345.811	445.008	-0.585093	0.234948	-2.49031	0.012763	0.105883	CNOT7
ENSG00000278053	135.34	130.2	100.226	83.6049	112.343	72.0085	66.375	62.8861	67.0899	92.9486	-0.739544	0.297164	-2.48867	0.0128221	0.10625	DDX52
ENSG00000261061	129.701	72.5491	126.429	43.793	93.118	70.8834	28.6619	29.0243	42.8566	71.5774	-1.09996	0.442113	-2.48796	0.0128478	0.106385	NA
ENSG00000204516	41.3538	29.1492	57.6465	27.0721	38.8054	24.7529	15.0852	11.2872	17.0418	29.4781	-1.16001	0.466568	-2.48626	0.0129094	0.106573	MICB
ENSG00000119718	48.8727	42.1044	58.9567	72.4576	55.5978	27.0032	24.1364	37.0866	29.4087	44.3739	-0.925424	0.372225	-2.4862	0.0129116	0.106573	EIF2B2
ENSG00000144028	141.919	152.871	195.867	148.1	159.689	115.889	82.9688	103.198	100.685	134.402	-0.662819	0.266618	-2.48602	0.0129179	0.106573	SNRNP200
ENSG00000100239	25.3762	27.8537	30.1334	31.8495	28.8032	47.2556	57.3239	51.5988	52.0594	38.7702	0.848195	0.34118	2.48606	0.0129166	0.106573	PPP6R2
ENSG00000119227	6.57901	6.4776	2.6203	3.98119	4.91452	12.3765	19.6108	12.8997	14.9623	9.22072	1.61276	0.648471	2.48702	0.0128817	0.106573	PIGZ
ENSG00000130164	150.377	125.018	209.624	130.583	153.9	132.766	51.2898	66.111	83.3888	123.681	-0.871209	0.350611	-2.48483	0.0129614	0.106853	LDLR
ENSG00000242125	46.993	57.6506	92.3655	51.7554	62.1911	36.0043	31.679	30.6368	32.7733	49.5835	-0.924426	0.372081	-2.48447	0.0129744	0.106882	SNHG3
ENSG00000167842	27.2559	19.4328	27.5131	27.0721	25.3185	10.1262	16.5938	3.22493	9.98163	18.7455	-1.3285	0.53499	-2.48322	0.0130201	0.10718	MIS12
ENSG00000112977	329.891	305.743	246.308	315.31	299.313	472.556	485.744	367.642	441.981	360.456	0.564485	0.227353	2.48286	0.0130332	0.10721	DAP
ENSG00000173145	64.8503	82.9132	105.467	60.514	78.4361	40.5048	40.7301	51.5988	44.2779	63.7969	-0.834909	0.336354	-2.48223	0.0130562	0.10732	NOC3L
ENSG00000125351	216.168	125.018	198.487	84.4011	156.018	97.8866	64.8665	91.9104	84.8878	125.534	-0.874265	0.352452	-2.48052	0.0131191	0.107758	UPF3B
ENSG00000196419	863.731	561.608	645.248	682.375	688.24	460.18	457.082	485.351	467.538	593.654	-0.557132	0.224717	-2.47926	0.0131656	0.108062	XRCC6
ENSG00000224578	18.7972	21.3761	32.0986	25.4796	24.4379	10.1262	12.0682	8.06231	10.0856	18.2869	-1.27854	0.515818	-2.47867	0.0131872	0.108081	HNRNPA1L3
ENSG00000099326	15.9776	51.8208	27.5131	48.5705	35.9705	67.508	58.8324	93.5228	73.2877	51.9636	1.01616	0.409922	2.47891	0.0131783	0.108081	MZF1
ENSG00000130522	235.905	261.695	253.514	293.015	261.032	175.521	156.886	196.72	176.376	224.751	-0.566721	0.228866	-2.47622	0.0132784	0.108749	JUND
ENSG00000151332	17.8573	9.7164	8.51596	5.57366	10.4158	1.12513	0	4.83739	1.98751	6.8037	-2.4525	0.991318	-2.47398	0.0133618	0.109253	MBIP
ENSG00000147853	119.362	138.621	113.983	184.727	139.173	176.646	209.685	295.081	227.137	176.872	0.703221	0.284269	2.47379	0.0133689	0.109253	AK3
ENSG00000140859	31.9552	26.5581	15.7218	27.8683	25.5259	55.1315	46.7642	43.5365	48.4774	35.3622	0.940599	0.380194	2.474	0.013361	0.109253	KIFC3
ENSG00000072864	29.1356	25.2626	30.7885	49.3667	33.6384	21.3775	13.5767	8.06231	14.3389	25.3671	-1.19306	0.482434	-2.473	0.0133985	0.109415	NDE1
ENSG00000163617	6.57901	9.06864	5.89567	12.7398	8.57078	21.3775	34.696	11.2872	22.4536	14.5206	1.3929	0.563601	2.47144	0.0134571	0.109813	CCDC191
ENSG00000189409	2.81958	7.77312	5.89567	0	4.12209	13.5016	18.1023	14.5122	15.372	8.94349	1.85671	0.751398	2.471	0.0134735	0.109868	MMP23B
ENSG00000140943	167.295	213.761	121.189	226.928	182.293	263.281	339.418	274.119	292.273	229.427	0.680539	0.27553	2.46993	0.0135139	0.110037	MBTPS1
ENSG00000142694	58.2713	60.2417	48.4755	89.1785	64.0417	119.264	147.835	72.5608	113.22	85.1182	0.826575	0.334621	2.47018	0.0135044	0.110037	EVA1B
ENSG00000134853	33.8349	79.6744	205.693	69.2726	97.1188	46.1305	36.2046	45.149	42.4947	73.7085	-1.19559	0.484211	-2.46916	0.013543	0.110121	PDGFRA
ENSG00000165458	316.733	270.116	239.102	332.031	289.495	489.433	366.571	433.753	429.919	349.677	0.573203	0.232146	2.46914	0.0135437	0.110121	INPPL1
ENSG00000130770	497.186	417.805	274.476	491.278	420.186	626.699	699.955	619.186	648.613	518.084	0.627446	0.254219	2.46813	0.0135819	0.110352	ATP5IF1
ENSG00000017483	391.921	304.447	364.876	208.614	317.465	229.527	123.699	214.458	189.228	262.506	-0.743908	0.301636	-2.46624	0.0136539	0.110848	SLC38A5
ENSG00000141696	262.221	307.686	254.824	250.018	268.687	491.683	289.636	453.102	411.474	329.882	0.615877	0.249746	2.46601	0.0136627	0.110848	P3H4
ENSG00000107562	15.0377	6.4776	8.51596	5.57366	8.90124	2.25027	1.50852	0	1.25293	5.62339	-2.71249	1.10088	-2.46394	0.0137421	0.111055	CXCL12
ENSG00000188483	15.9776	11.0119	8.51596	7.96237	10.867	1.12513	1.50852	4.83739	2.49035	7.27699	-2.1914	0.88935	-2.46404	0.013738	0.111055	IER5L
ENSG00000132661	15.0377	20.7283	37.9943	15.9247	22.4213	7.87593	7.54262	9.67478	8.36444	16.3969	-1.43948	0.584001	-2.46486	0.0137065	0.111055	NXT1
ENSG00000143067	38.5342	57.0029	27.5131	41.4043	41.1136	18.0021	24.1364	17.7371	19.9585	32.0472	-1.04816	0.425273	-2.46467	0.0137141	0.111055	ZNF697
ENSG00000181163	2734.99	1776.16	1997.98	2241.41	2187.63	1558.31	1556.8	1398.01	1504.37	1894.81	-0.539721	0.219061	-2.4638	0.0137474	0.111055	NPM1
ENSG00000177225	105.264	71.9013	109.397	110.677	99.31	167.645	146.327	154.796	156.256	123.715	0.657648	0.26691	2.46393	0.0137424	0.111055	GATD1
ENSG00000153187	323.312	266.229	446.106	288.238	330.971	201.399	254.94	170.921	209.087	278.735	-0.662891	0.269182	-2.46261	0.0137929	0.111343	HNRNPU
ENSG00000122591	145.678	121.779	203.728	134.564	151.437	115.889	81.4602	74.1733	90.5074	125.324	-0.734816	0.298534	-2.46141	0.0138391	0.111603	HYCC1
ENSG00000099849	14.0979	2.59104	3.27537	3.18495	5.78731	11.2513	19.6108	24.1869	18.3497	11.1712	1.70312	0.691973	2.46126	0.013845	0.111603	RASSF7
ENSG00000189398	1.87972	17.4895	15.7218	13.536	12.1568	49.5059	6.03409	58.0487	37.8629	23.1737	1.6239	0.659981	2.46053	0.0138733	0.111751	OR7E12P
ENSG00000168936	20.6769	23.9671	29.4783	22.2946	24.1042	38.2545	40.7301	59.6611	46.2153	33.5804	0.923897	0.375587	2.45987	0.0138986	0.111874	TMEM129
ENSG00000154640	91.1663	81.6177	81.2292	49.3667	75.845	34.8791	58.8324	29.0243	40.912	60.8737	-0.893205	0.363289	-2.45866	0.0139455	0.112092	BTG3
ENSG00000089195	96.8055	55.0596	105.467	85.9936	85.8314	49.5059	51.2898	45.149	48.6482	69.8957	-0.815648	0.331719	-2.45886	0.0139381	0.112092	TRMT6
ENSG00000168938	45.1132	51.173	32.7537	59.7178	47.1894	64.1326	78.4432	109.647	84.0744	62.9973	0.827663	0.336678	2.45832	0.0139588	0.112118	PPIC
ENSG00000109083	24.4363	22.0238	16.3769	20.7022	20.8848	41.6299	46.7642	32.2493	40.2145	29.1689	0.954776	0.388427	2.45806	0.0139691	0.112122	IFT20
ENSG00000112414	7.51887	6.4776	7.20582	14.3323	8.88364	1.12513	0	3.22493	1.45002	5.6978	-2.66272	1.08384	-2.45674	0.0140204	0.112453	ADGRG6
ENSG00000107404	169.175	146.394	168.354	191.893	168.954	122.64	99.5625	108.035	110.079	143.722	-0.61343	0.250044	-2.45329	0.0141556	0.113456	DVL1
ENSG00000109606	250.003	121.779	195.212	102.715	167.427	85.5101	89.0029	108.035	94.1827	136.037	-0.830508	0.338572	-2.45297	0.0141682	0.113477	DHX15
ENSG00000206652	0	1.94328	0.655074	7.16613	2.44112	21.3775	3.01705	12.8997	12.4314	6.72268	2.36521	0.964818	2.45146	0.0142277	0.113872	RNU1-1
ENSG00000205208	41.3538	16.8418	28.1682	17.5172	25.9702	10.1262	13.5767	6.44985	10.0509	19.1477	-1.35464	0.552844	-2.45032	0.014273	0.114154	C4ORF46
ENSG00000130429	391.921	344.608	311.815	400.507	362.213	471.431	527.983	562.75	520.721	430.145	0.523609	0.213732	2.44983	0.0142923	0.114226	ARPC1B
ENSG00000084463	174.814	112.71	200.453	125.009	153.246	103.512	81.4602	91.9104	92.2943	127.124	-0.72774	0.297121	-2.44931	0.0143132	0.114249	WBP11
ENSG00000237039	84.5873	82.2655	94.9858	189.504	112.836	187.897	238.347	169.309	198.518	149.557	0.815867	0.333125	2.44913	0.0143202	0.114249	NA
ENSG00000132000	10.3385	25.2626	5.89567	10.3511	12.962	45.0053	25.6449	25.7994	32.1499	21.1854	1.31147	0.535513	2.44899	0.0143256	0.114249	PODNL1
ENSG00000215717	21.6168	28.5014	20.3073	33.442	25.9669	50.631	75.4262	29.0243	51.6938	36.9927	0.995144	0.406529	2.4479	0.014369	0.114514	TMEM167B
ENSG00000153922	116.543	104.289	123.154	46.1817	97.5419	45.0053	54.3068	58.0487	52.4536	78.2183	-0.90085	0.368233	-2.44641	0.0144285	0.11484	CHD1
ENSG00000185163	112.783	60.2417	127.739	101.918	100.671	58.5069	31.679	72.5608	54.2489	80.7756	-0.890753	0.364112	-2.44637	0.0144302	0.11484	DDX51
ENSG00000171552	289.477	223.477	182.111	269.924	241.247	360.043	384.673	343.455	362.724	293.308	0.590757	0.241519	2.446	0.014445	0.114876	BCL2L1
ENSG00000105048	13.158	13.603	4.58552	49.3667	20.1783	5.62567	1.50852	8.06231	5.0655	13.7014	-1.99082	0.814136	-2.44532	0.0144724	0.115012	TNNT1
ENSG00000049192	32.8951	96.5162	85.1596	36.6269	62.7995	23.6278	36.2046	29.0243	29.6189	48.5792	-1.099	0.449521	-2.44483	0.0144921	0.115088	ADAMTS6
ENSG00000133112	2195.51	2144.08	2188.6	2813.11	2335.33	3035.61	4282.7	2954.03	3424.11	2801.95	0.552054	0.225868	2.44415	0.0145194	0.115224	TPT1
ENSG00000140848	18.7972	14.8985	22.2725	11.9436	16.9779	0	4.52557	11.2872	5.27094	11.9606	-1.78425	0.730347	-2.44301	0.0145653	0.115506	CPNE2
ENSG00000159593	95.8656	92.6296	101.537	109.084	99.7791	45.0053	66.375	72.5608	61.3137	83.2939	-0.715106	0.292937	-2.44116	0.0146401	0.115936	NAE1
ENSG00000102393	18.7972	14.2507	10.4812	7.16613	12.6738	31.5037	27.1534	25.7994	28.1522	19.3074	1.16683	0.477964	2.44124	0.0146368	0.115936	GLA
ENSG00000005022	70.4894	69.3103	126.429	101.122	91.8378	46.1305	63.358	46.7614	52.0833	74.8001	-0.823806	0.337609	-2.44012	0.0146823	0.115988	SLC25A5
ENSG00000134186	583.653	376.996	595.462	338.401	473.628	322.913	268.517	307.98	299.804	399.132	-0.658675	0.269928	-2.44018	0.0146798	0.115988	PRPF38B
ENSG00000204220	182.333	213.113	164.424	195.078	188.737	105.763	111.631	151.572	122.988	160.559	-0.623486	0.255456	-2.44068	0.0146597	0.115988	PFDN6
ENSG00000143093	32.8951	63.4805	47.1653	55.7366	49.8194	82.1347	104.088	74.1733	86.7987	65.6677	0.793894	0.325368	2.43999	0.0146879	0.115988	STRIP1
ENSG00000115241	1572.38	781.846	1370.42	760.406	1121.26	747.089	686.378	620.798	684.755	934.188	-0.710688	0.291366	-2.43916	0.0147213	0.116089	PPM1G
ENSG00000141252	87.4069	95.8684	94.3307	98.7334	94.0849	126.015	146.327	159.634	143.992	115.474	0.609109	0.249715	2.43922	0.0147192	0.116089	VPS53
ENSG00000123064	375.944	284.367	338.673	278.683	319.417	212.65	250.415	169.309	210.791	272.863	-0.597798	0.245137	-2.43863	0.0147429	0.116178	DDX54
ENSG00000147874	90.2265	72.5491	119.879	28.6645	77.8297	41.6299	31.679	38.6991	37.336	60.4752	-1.05801	0.434027	-2.43765	0.014783	0.116412	HAUS6
ENSG00000073050	65.7901	63.4805	83.1944	66.8839	69.8372	45.0053	43.7472	32.2493	40.3339	57.193	-0.785424	0.322357	-2.4365	0.0148302	0.116494	XRCC1
ENSG00000185483	19.737	12.9552	53.061	31.0532	29.2016	76.5091	43.7472	69.3359	63.1974	43.7712	1.11155	0.45623	2.43639	0.0148348	0.116494	ROR1
ENSG00000049759	10.3385	7.12536	5.24059	3.98119	6.6714	13.5016	22.6278	17.7371	17.9555	11.5074	1.43504	0.588927	2.4367	0.014822	0.116494	NEDD4L
ENSG00000263823	5.63916	1.94328	0.655074	2.38871	2.65655	5.62567	12.0682	14.5122	10.7353	6.11889	2.05739	0.84442	2.43645	0.0148323	0.116494	NA
ENSG00000120549	4.6993	6.4776	8.51596	6.3699	6.51569	16.877	22.6278	12.8997	17.4682	11.2096	1.40932	0.578679	2.43542	0.0148747	0.116726	KIAA1217
ENSG00000175352	177.633	182.668	80.5741	60.514	125.347	74.2588	49.7813	66.111	63.3837	98.7915	-0.979395	0.402346	-2.43421	0.0149242	0.116789	NRIP3
ENSG00000021762	146.618	136.03	101.537	166.414	137.649	219.401	224.77	191.883	212.018	169.522	0.626493	0.25735	2.4344	0.0149166	0.116789	OSBPL5
ENSG00000115275	47.9328	62.1849	65.5074	74.8463	62.6179	105.763	85.9858	116.097	102.615	79.7596	0.709401	0.291368	2.43473	0.0149029	0.116789	MOGS
ENSG00000125388	14.0979	14.8985	20.3073	5.57366	13.7193	38.2545	31.679	24.1869	31.3735	21.2854	1.19187	0.489562	2.43456	0.0149099	0.116789	GRK4
ENSG00000182841	19.737	29.7969	120.534	16.721	46.6972	14.6267	15.0852	19.3496	16.3538	33.6929	-1.52553	0.626797	-2.43384	0.0149394	0.116826	RRP7BP
ENSG00000201699	16.9175	27.2059	37.9943	19.9059	25.5059	11.2513	12.0682	8.06231	10.4606	19.0579	-1.2875	0.529393	-2.43203	0.0150146	0.117333	RNVU1-24
ENSG00000212694	23.4965	28.5014	19.6522	46.1817	29.458	72.0085	39.2216	61.2736	57.5012	41.4765	0.973118	0.40042	2.43025	0.0150886	0.117829	LINC01089
ENSG00000159055	112.783	74.4924	145.426	56.5328	97.3087	37.1294	81.4602	19.3496	45.9797	75.3106	-1.08294	0.445744	-2.42952	0.0151189	0.117984	MIS18A
ENSG00000103335	24.4363	29.1492	33.4088	27.0721	28.5166	45.0053	66.375	45.149	52.1764	38.6565	0.862187	0.354947	2.42906	0.0151381	0.118052	PIEZO1
ENSG00000123349	1091.18	1102.49	835.875	1016.79	1011.58	1458.17	1463.27	1339.96	1420.47	1186.82	0.49015	0.20183	2.42852	0.0151605	0.118144	PFDN5
ENSG00000096070	19.737	8.42088	8.51596	9.55484	11.5572	0	1.50852	6.44985	2.65279	7.74101	-2.23215	0.919425	-2.42776	0.0151923	0.118311	BRPF3
ENSG00000151247	165.415	108.824	132.325	56.5328	115.774	61.8823	55.8154	70.9484	62.882	93.1061	-0.880317	0.36275	-2.42679	0.0152331	0.118547	EIF4E
ENSG00000168056	171.994	345.256	226.001	288.238	257.872	414.049	345.452	477.289	412.263	324.04	0.67488	0.278183	2.42603	0.0152649	0.118712	LTBP3
ENSG00000256269	91.1663	62.1849	84.5046	64.4952	75.5878	58.5069	37.7131	27.4119	41.2106	60.8547	-0.852626	0.35156	-2.42526	0.0152973	0.118855	HMBS
ENSG00000183648	181.393	203.397	184.731	212.595	195.529	300.411	295.671	253.157	283.079	233.05	0.534885	0.220585	2.42484	0.015315	0.118855	NDUFB1
ENSG00000166847	134.4	128.256	100.226	89.1785	113.015	183.397	156.886	185.433	175.239	139.683	0.634668	0.261713	2.42506	0.015306	0.118855	DCTN5
ENSG00000006282	107.144	139.916	42.5798	266.739	139.095	284.659	327.349	246.707	286.238	202.156	1.04238	0.430193	2.42306	0.0153906	0.119359	SPATA20
ENSG00000134824	51.6923	119.188	167.699	107.492	111.518	75.3839	49.7813	49.9863	58.3838	88.7461	-0.930005	0.384057	-2.42153	0.0154553	0.119449	FADS2
ENSG00000143384	193.611	305.743	409.421	227.724	284.125	145.142	203.651	167.696	172.163	236.141	-0.727006	0.30021	-2.42166	0.0154497	0.119449	MCL1
ENSG00000172775	174.814	187.85	167.044	167.21	174.229	112.513	128.224	109.647	116.795	149.615	-0.577966	0.23866	-2.42172	0.0154473	0.119449	PSME3IP1
ENSG00000044574	4000.98	3941.62	3711.65	4164.32	3954.64	3298.89	2155.68	2841.16	2765.24	3444.9	-0.515783	0.212965	-2.42191	0.015439	0.119449	HSPA5
ENSG00000247516	50.7524	50.5253	18.3421	59.7178	44.8344	92.2609	78.4432	83.8481	84.8507	61.9842	0.927564	0.382943	2.4222	0.0154268	0.119449	MIR4458HG
ENSG00000221829	24.4363	22.0238	51.0958	7.96237	26.3796	3.3754	15.0852	8.06231	8.84098	18.863	-1.61468	0.666991	-2.42084	0.0154846	0.119516	FANCG
ENSG00000160445	29.1356	45.9909	19.6522	54.9404	37.4298	72.0085	54.3068	91.9104	72.7419	52.5636	0.957257	0.395425	2.42083	0.0154851	0.119516	ZER1
ENSG00000145220	398.5	193.032	476.239	130.583	299.589	156.394	194.599	109.647	153.547	236.999	-0.963289	0.397966	-2.42053	0.0154978	0.119532	LYAR
ENSG00000123685	19.737	7.12536	5.89567	3.98119	9.18481	2.25027	1.50852	0	1.25293	5.78543	-2.75668	1.13946	-2.41928	0.0155513	0.119862	BATF3
ENSG00000188486	50.7524	20.7283	66.1625	30.257	41.9751	21.3775	15.0852	19.3496	18.6041	31.9589	-1.16601	0.4822	-2.41811	0.0156013	0.120165	H2AX
ENSG00000154822	18.7972	18.1373	28.1682	13.536	19.6597	11.2513	4.52557	4.83739	6.87143	14.179	-1.46988	0.608134	-2.41704	0.0156475	0.120178	PLCL2
ENSG00000005448	157.896	146.394	91.7104	151.285	136.821	49.5059	101.071	88.6855	79.7541	112.364	-0.787312	0.325731	-2.41706	0.0156463	0.120178	WDR54
ENSG00000011304	1687.99	879.658	1209.27	887.804	1166.18	856.227	638.105	712.709	735.68	981.68	-0.663465	0.274454	-2.4174	0.0156319	0.120178	PTBP1
ENSG00000131171	74.2489	109.471	88.435	100.326	93.1203	129.39	188.565	128.997	148.984	117.062	0.673196	0.278438	2.41776	0.0156166	0.120178	SH3BGRL
ENSG00000228288	13.158	26.5581	7.20582	23.0909	17.5032	34.8791	28.6619	56.4362	39.9924	27.1414	1.18364	0.489748	2.41683	0.0156564	0.120178	PCAT6
ENSG00000119787	11.2783	8.42088	16.3769	11.9436	12.0049	4.50053	1.50852	3.22493	3.07799	8.17908	-1.92394	0.796331	-2.416	0.0156919	0.120286	ATL2
ENSG00000087448	109.964	128.256	142.806	89.9748	117.75	83.2599	61.8494	70.9484	72.0192	98.1512	-0.706304	0.292343	-2.41601	0.0156916	0.120286	KLHL42
ENSG00000140350	162.596	86.152	145.426	102.715	124.222	69.7583	70.9006	80.6231	73.7607	102.596	-0.751735	0.311325	-2.41463	0.0157513	0.12066	ANP32A
ENSG00000166788	21.6168	28.5014	45.8552	30.257	31.5576	15.7519	18.1023	8.06231	13.9722	24.021	-1.16872	0.48438	-2.41281	0.0158303	0.120854	SAAL1
ENSG00000170144	178.573	171.009	210.934	182.338	185.713	132.766	135.767	96.7478	121.76	158.305	-0.605555	0.250975	-2.41281	0.0158301	0.120854	HNRNPA3
ENSG00000140391	105.264	102.994	83.8495	132.175	106.071	146.267	155.378	198.333	166.659	132.037	0.650579	0.269546	2.41361	0.0157953	0.120854	TSPAN3
ENSG00000144426	48.8727	90.0386	64.8523	57.3291	65.2732	110.263	95.0369	122.547	109.282	84.1343	0.736447	0.305207	2.41294	0.0158242	0.120854	NBEAL1
ENSG00000115380	12.2182	25.2626	43.89	19.9059	25.3192	31.5037	114.648	35.4742	60.5419	40.4146	1.24116	0.514346	2.41308	0.0158186	0.120854	EFEMP1
ENSG00000080189	100.565	106.88	96.951	117.047	105.361	155.268	168.955	149.959	158.061	127.946	0.585243	0.242691	2.41148	0.0158881	0.121213	SLC35C2
ENSG00000179958	108.084	57.0029	94.9858	61.3103	80.3457	36.0043	51.2898	46.7614	44.6852	65.0626	-0.851055	0.353077	-2.4104	0.0159352	0.12149	DCTPP1
ENSG00000167986	175.754	192.385	198.487	216.576	195.801	316.162	300.196	241.869	286.076	234.49	0.548618	0.22765	2.40992	0.0159558	0.121565	DDB1
ENSG00000151388	147.558	232.546	47.1653	98.7334	131.501	288.034	235.33	249.932	257.765	185.614	0.971532	0.403295	2.40898	0.015997	0.121796	ADAMTS12
ENSG00000230547	15.9776	7.12536	12.4464	3.98119	9.88264	2.25027	3.01705	0	1.75577	6.3997	-2.43829	1.01271	-2.40769	0.016054	0.122147	HMGB1P11
ENSG00000162521	140.039	98.4595	142.151	110.677	122.832	86.6353	67.8835	74.1733	76.2307	102.86	-0.681903	0.283308	-2.40693	0.0160874	0.122193	RBBP4
ENSG00000226742	7.51887	4.53432	5.89567	10.3511	7.07499	15.7519	21.1193	17.7371	18.2028	11.844	1.37388	0.570808	2.40691	0.0160882	0.122193	HSBP1L1
ENSG00000110852	0.939859	1.94328	1.31015	7.96237	3.03891	4.50053	21.1193	12.8997	12.8399	7.23932	2.06967	0.859924	2.40681	0.0160926	0.122193	CLEC2B
ENSG00000173674	575.194	395.133	466.413	433.153	467.473	326.289	300.196	335.392	320.626	404.539	-0.542845	0.225729	-2.40485	0.0161789	0.122765	EIF1AX
ENSG00000109536	265.04	216.352	311.815	212.595	251.451	178.896	159.903	159.634	166.144	214.891	-0.596154	0.248145	-2.40244	0.0162861	0.123413	FRG1
ENSG00000188612	224.626	169.065	216.83	213.392	205.978	139.517	149.344	122.547	137.136	176.474	-0.584453	0.243265	-2.40254	0.0162817	0.123413	SUMO2
ENSG00000108828	824.257	757.231	426.453	1480.2	872.036	1302.9	1280.74	2146.19	1576.61	1174	0.854394	0.355846	2.40102	0.0163494	0.123809	VAT1
ENSG00000185262	66.73	63.4805	73.3683	68.4764	68.0138	45.0053	46.7642	24.1869	38.6522	55.4302	-0.803364	0.334791	-2.3996	0.0164132	0.124208	UBALD2
ENSG00000178605	93.0461	64.776	109.397	126.602	98.4553	52.8813	57.3239	62.8861	57.6971	80.9875	-0.773416	0.32241	-2.39885	0.0164465	0.124293	GTPBP6
ENSG00000166164	349.628	302.504	293.473	246.833	298.11	199.149	209.685	201.558	203.464	257.547	-0.550733	0.229558	-2.3991	0.0164355	0.124293	BRD7
ENSG00000162623	96.8055	117.245	123.809	91.5673	107.357	59.6321	84.4773	53.2113	65.7735	89.5353	-0.711119	0.296602	-2.39755	0.016505	0.124568	TYW3
ENSG00000096696	621.247	225.42	220.76	80.4199	286.962	751.589	1381.81	686.909	940.102	566.879	1.71259	0.714237	2.39779	0.0164942	0.124568	DSP
ENSG00000214517	108.084	84.8565	100.226	117.843	102.752	100.137	232.313	187.046	173.165	132.929	0.748635	0.312282	2.3973	0.0165163	0.12457	PPME1
ENSG00000173706	101.505	111.415	60.9219	85.9936	89.9587	193.523	75.4262	224.132	164.36	121.845	0.871417	0.363575	2.3968	0.0165389	0.124656	HEG1
ENSG00000130707	4.6993	1.94328	3.27537	16.721	6.65973	9.00107	18.1023	40.3116	22.4716	13.4363	1.75479	0.732242	2.39646	0.0165544	0.12469	ASS1
ENSG00000180098	18.7972	18.1373	26.858	32.6457	24.1096	11.2513	7.54262	11.2872	10.0271	18.0742	-1.25984	0.525839	-2.39586	0.0165814	0.1248	TRNAU1AP
ENSG00000074842	302.635	324.528	325.572	306.551	314.821	375.795	494.796	477.289	449.293	372.452	0.51068	0.213229	2.39498	0.0166214	0.1248	MYDGF
ENSG00000156535	35.7147	41.4566	41.2697	50.1629	42.151	55.1315	102.58	64.4985	74.0699	55.8305	0.805785	0.33641	2.39525	0.0166092	0.1248	CD109
ENSG00000152127	150.377	152.871	49.7856	120.232	118.317	174.396	235.33	227.357	212.361	158.621	0.84447	0.352646	2.39467	0.0166356	0.1248	MGAT5
ENSG00000177042	10.3385	9.06864	12.4464	21.4984	13.338	38.2545	25.6449	24.1869	29.3621	20.2055	1.15425	0.482005	2.39469	0.0166345	0.1248	TMEM80
ENSG00000023171	11.2783	16.194	5.24059	16.721	12.3585	14.6267	40.7301	35.4742	30.277	20.0378	1.28008	0.53447	2.39504	0.0166186	0.1248	GRAMD1B
ENSG00000131873	94.9258	82.2655	88.435	46.978	78.1511	56.2567	45.2557	12.8997	38.1374	61.0023	-1.01534	0.424367	-2.3926	0.0167293	0.12542	CHSY1
ENSG00000230409	16.9175	13.603	13.7566	13.536	14.4533	4.50053	7.54262	1.61246	4.55187	10.2098	-1.65174	0.690711	-2.39136	0.016786	0.125761	NA
ENSG00000023902	219.927	136.677	98.2611	194.282	162.287	114.764	98.054	62.8861	91.9012	132.122	-0.810359	0.339025	-2.39026	0.0168362	0.125969	PLEKHO1
ENSG00000175155	18.7972	30.4447	11.7913	16.721	19.4386	59.6321	48.2727	19.3496	42.4181	29.2869	1.13552	0.475033	2.39039	0.0168304	0.125969	YPEL2
ENSG00000173457	581.773	428.817	550.917	489.686	512.798	354.417	362.046	361.192	359.218	446.978	-0.513094	0.214779	-2.38894	0.0168969	0.12634	PPP1R14B
ENSG00000173548	55.4517	51.173	43.2349	79.6237	57.3708	63.0075	116.156	125.772	101.645	76.3456	0.819762	0.343622	2.38565	0.0170487	0.12739	SNX33
ENSG00000084774	119.362	136.677	224.035	108.288	147.091	114.764	66.375	69.3359	83.4915	119.834	-0.810153	0.33966	-2.38519	0.0170704	0.127467	CAD
ENSG00000104412	50.7524	92.6296	81.8843	116.251	85.3792	31.5037	48.2727	61.2736	47.0167	68.9381	-0.877233	0.367935	-2.38421	0.017116	0.127603	EMC2
ENSG00000110108	75.1887	49.8775	100.881	58.9215	71.2173	37.1294	36.2046	45.149	39.4943	57.6217	-0.854918	0.358553	-2.38436	0.0171091	0.127603	TMEM109
ENSG00000177600	3096.84	2512.01	2689.08	4156.36	3113.57	4185.5	5082.21	4492.32	4586.68	3744.9	0.558927	0.234467	2.38382	0.0171339	0.127603	RPLP2
ENSG00000232368	2.81958	4.53432	1.96522	11.1473	5.11661	10.1262	22.6278	16.1246	16.2929	9.90644	1.66703	0.699275	2.38394	0.0171285	0.127603	NA
ENSG00000132153	122.182	86.152	130.36	93.956	108.162	79.8845	49.7813	64.4985	64.7214	89.5448	-0.73176	0.307103	-2.38278	0.0171823	0.127879	DHX30
ENSG00000213445	20.6769	21.3761	17.687	18.3135	19.5134	10.1262	7.54262	4.83739	7.50207	14.3657	-1.34471	0.565333	-2.37861	0.0173779	0.12913	SIPA1
ENSG00000124226	109.024	64.776	81.8843	124.213	94.9742	55.1315	42.2386	66.111	54.4937	77.6254	-0.798826	0.335871	-2.37838	0.0173891	0.12913	RNF114
ENSG00000072042	552.637	510.435	660.315	418.821	535.552	392.672	235.33	406.341	344.781	453.793	-0.634774	0.266909	-2.37824	0.0173956	0.12913	RDH11
ENSG00000169567	322.372	329.71	395.665	550.2	399.487	573.818	632.071	601.449	602.446	486.469	0.592402	0.249119	2.37798	0.0174076	0.12913	HINT1
ENSG00000182087	19.737	18.1373	24.8928	20.7022	20.8673	46.1305	33.1875	38.6991	39.339	28.7838	0.919559	0.386701	2.37796	0.0174088	0.12913	TMEM259
ENSG00000232677	8.45873	5.18208	17.0319	3.98119	8.66348	21.3775	22.6278	24.1869	22.7308	14.6923	1.37771	0.579421	2.37774	0.0174193	0.12913	LINC00665
ENSG00000110931	124.061	89.3908	94.3307	148.1	113.971	147.392	250.415	161.246	186.351	144.991	0.710006	0.298674	2.37719	0.017445	0.129236	CAMKK2
ENSG00000155858	28.1958	11.6597	30.7885	12.7398	20.8459	5.62567	7.54262	9.67478	7.61435	15.1753	-1.47188	0.619282	-2.37675	0.0174657	0.129304	LSM11
ENSG00000065526	171.054	101.051	140.841	82.8087	123.939	74.2588	69.3921	75.7858	73.1455	102.17	-0.758252	0.319081	-2.37636	0.0174843	0.129356	SPEN
ENSG00000123607	3.75944	17.4895	13.7566	4.77742	9.94573	1.12513	1.50852	3.22493	1.95286	6.52022	-2.42107	1.01925	-2.37534	0.0175329	0.12963	TTC21B
ENSG00000139613	22.5566	49.2297	55.6813	65.2914	48.1898	24.7529	24.1364	22.5745	23.8213	37.7461	-1.01982	0.429408	-2.37495	0.0175512	0.129674	SMARCC2
ENSG00000185650	469.93	516.912	448.071	201.448	409.09	221.651	270.026	243.482	245.053	338.788	-0.740554	0.311848	-2.37473	0.0175618	0.129674	ZFP36L1
ENSG00000085760	140.039	74.4924	133.635	126.602	118.692	88.8855	45.2557	69.3359	67.8257	96.8922	-0.796492	0.335455	-2.37436	0.0175793	0.129718	MTIF2
ENSG00000115310	1973.7	1244.99	1552.53	2171.34	1735.64	2615.94	1988.23	3540.97	2715.05	2155.39	0.645637	0.272033	2.37338	0.0176261	0.129978	RTN4
ENSG00000119537	221.807	198.862	140.186	155.266	179.03	281.283	256.449	270.894	269.542	217.821	0.592769	0.249825	2.37273	0.017657	0.130121	KDSR
ENSG00000204209	100.565	95.8684	87.1249	58.9215	85.6199	41.6299	63.358	45.149	50.0456	70.3738	-0.780203	0.328856	-2.37248	0.0176692	0.130125	DAXX
ENSG00000085871	2.81958	0	3.27537	7.96237	3.51433	9.00107	15.0852	16.1246	13.4036	7.75261	1.94394	0.820304	2.36978	0.0177989	0.130994	MGST2
ENSG00000119392	19.737	39.5133	37.9943	27.8683	31.2782	18.0021	13.5767	11.2872	14.2887	23.997	-1.12075	0.473119	-2.36887	0.0178427	0.131127	GLE1
ENSG00000100139	95.8656	71.9013	66.1625	66.0877	75.0043	39.3797	52.7983	40.3116	44.1632	61.7867	-0.764106	0.322684	-2.36797	0.0178859	0.131127	MICALL1
ENSG00000130749	186.092	152.871	161.803	121.824	155.648	113.638	89.0029	96.7478	99.7964	131.711	-0.635793	0.268365	-2.36913	0.0178299	0.131127	ZC3H4
ENSG00000030582	876.889	918.523	355.705	928.412	769.882	1265.78	1368.23	1199.67	1277.89	987.601	0.731471	0.308918	2.36785	0.0178919	0.131127	GRN
ENSG00000132581	35.7147	23.9671	30.7885	28.6645	29.7837	43.8802	67.8835	48.3739	53.3792	39.8961	0.842489	0.355807	2.36782	0.017893	0.131127	SDF2
ENSG00000243701	6.57901	5.18208	8.51596	7.16613	6.8608	10.1262	15.0852	30.6368	18.6161	11.8988	1.41655	0.598119	2.36834	0.0178683	0.131127	DUBR
ENSG00000255517	5.63916	1.29552	1.96522	2.38871	2.82215	5.62567	16.5938	9.67478	10.6314	6.16897	1.9505	0.823793	2.36771	0.0178984	0.131127	DPP3-DT
ENSG00000062485	113.723	72.5491	123.154	93.1597	100.646	70.8834	55.8154	53.2113	59.97	83.2137	-0.737921	0.31176	-2.36695	0.0179352	0.131311	CS
ENSG00000168237	28.1958	25.2626	34.7189	64.4952	38.1681	12.3765	19.6108	20.962	17.6498	29.3745	-1.12899	0.477277	-2.36549	0.0180063	0.13148	GLYCTK
ENSG00000172046	18.7972	33.0357	38.6494	43.793	33.5688	16.877	19.6108	9.67478	15.3875	25.7768	-1.12045	0.473951	-2.36406	0.0180757	0.13148	USP19
ENSG00000103966	52.6321	42.7521	50.4407	28.6645	43.6224	16.877	31.679	17.7371	22.0977	34.3975	-0.990756	0.419073	-2.36416	0.0180708	0.13148	EHD4
ENSG00000163132	79.888	83.561	81.8843	36.6269	70.4901	34.8791	52.7983	20.962	36.2132	55.8	-0.959878	0.405824	-2.36526	0.0180176	0.13148	MSX1
ENSG00000157500	170.115	110.119	150.012	117.047	136.823	74.2588	87.4943	96.7478	86.167	115.113	-0.670215	0.283529	-2.36383	0.0180869	0.13148	APPL1
ENSG00000138398	680.458	472.217	585.636	394.934	533.311	384.796	324.332	353.129	354.086	456.5	-0.589421	0.249252	-2.36476	0.0180419	0.13148	PPIG
ENSG00000118705	299.815	317.402	258.099	328.05	300.842	420.8	392.216	470.839	427.952	355.317	0.50832	0.215037	2.36387	0.018085	0.13148	RPN2
ENSG00000177663	187.972	148.337	129.05	120.232	146.398	263.281	184.04	227.357	224.893	180.038	0.624134	0.263833	2.36564	0.017999	0.13148	IL17RA
ENSG00000168591	59.2111	84.8565	85.1596	103.511	83.1845	157.519	140.293	104.81	134.207	105.051	0.691721	0.29247	2.3651	0.0180252	0.13148	TMUB2
ENSG00000099860	22.5566	22.0238	36.0291	42.9968	30.9016	65.2577	58.8324	46.7614	56.9505	42.0654	0.885805	0.374381	2.36605	0.017979	0.13148	GADD45B
ENSG00000011243	1.87972	11.6597	12.4464	7.16613	8.28798	21.3775	16.5938	29.0243	22.3319	14.3068	1.39329	0.589163	2.36486	0.0180367	0.13148	AKAP8L
ENSG00000176444	18.7972	47.9342	45.8552	38.2194	37.7015	28.1283	9.05114	11.2872	16.1556	28.4675	-1.19095	0.504028	-2.36286	0.0181347	0.131725	CLK2
ENSG00000176171	97.7454	137.973	94.9858	148.1	119.701	113.638	211.193	299.918	208.25	157.651	0.792728	0.335523	2.36267	0.018144	0.131725	BNIP3
ENSG00000108510	154.137	88.7431	77.9538	39.8119	90.1614	32.6289	46.7642	56.4362	45.2764	70.925	-0.999292	0.423073	-2.36198	0.0181774	0.131883	MED13
ENSG00000082014	109.964	90.0386	120.534	123.417	110.988	203.649	132.75	177.371	171.257	136.818	0.62991	0.266784	2.36112	0.0182199	0.132028	SMARCD3
ENSG00000015475	24.4363	27.2059	20.9624	54.1441	31.6872	39.3797	67.8835	82.2356	63.1663	45.1782	0.988768	0.418774	2.3611	0.0182208	0.132028	BID
ENSG00000111196	72.3692	72.5491	75.3335	36.6269	64.2197	39.3797	34.696	30.6368	34.9042	51.6559	-0.874249	0.370364	-2.36051	0.0182499	0.132153	MAGOHB
ENSG00000111845	135.34	80.97	106.777	95.5484	104.659	83.2599	49.7813	49.9863	61.0092	85.9518	-0.761722	0.322844	-2.35942	0.0183037	0.132291	PAK1IP1
ENSG00000109814	218.987	185.259	260.064	332.827	249.285	172.145	143.31	164.471	159.975	211.009	-0.638274	0.270523	-2.35941	0.0183042	0.132291	UGDH
ENSG00000125818	193.611	141.859	140.186	177.561	163.304	228.402	253.432	241.869	241.234	196.703	0.565125	0.239513	2.35947	0.0183009	0.132291	PSMF1
ENSG00000169504	117.482	147.041	148.702	144.915	139.535	154.143	312.264	203.17	223.193	175.388	0.67256	0.285166	2.35849	0.0183494	0.132533	CLIC4
ENSG00000177508	51.6923	50.5253	199.143	59.7178	90.2695	120.389	304.722	159.634	194.915	135.118	1.10515	0.469238	2.3552	0.0185128	0.133627	IRX3
ENSG00000167992	13.158	9.06864	2.6203	23.8871	12.1835	43.8802	25.6449	24.1869	31.2373	20.3494	1.38483	0.588532	2.35302	0.0186217	0.134327	VWCE
ENSG00000121579	136.28	90.6864	127.084	117.047	117.774	69.7583	69.3921	83.8481	74.3328	99.1565	-0.664969	0.282735	-2.35192	0.0186769	0.134552	NAA50
ENSG00000257267	77.0685	77.7312	96.2959	82.8087	83.476	124.89	111.631	149.959	128.827	102.912	0.622494	0.264667	2.35199	0.0186733	0.134552	ZNF271P
ENSG00000125482	150.377	99.1072	132.98	78.8275	115.323	75.3839	60.3409	70.9484	68.8911	95.4236	-0.738771	0.314342	-2.35021	0.0187626	0.135084	TTF1
ENSG00000103550	282.898	228.011	288.233	155.266	238.602	159.769	129.733	162.859	150.787	200.967	-0.661299	0.281543	-2.34884	0.018832	0.135497	KNOP1
ENSG00000101132	96.8055	101.698	77.9538	89.1785	91.409	49.5059	66.375	54.8237	56.9015	76.6201	-0.688367	0.293221	-2.34761	0.0188945	0.135859	PFDN4
ENSG00000128694	29.1356	34.979	18.3421	13.536	23.9982	9.00107	1.50852	16.1246	8.87807	17.5181	-1.44561	0.616248	-2.34582	0.0189852	0.136424	OSGEPL1
ENSG00000115750	31.9552	27.8537	37.3392	39.8119	34.24	18.0021	12.0682	20.962	17.0108	26.856	-1.00838	0.429936	-2.34541	0.0190063	0.136489	TAF1B
ENSG00000135972	28.1958	33.6835	53.061	37.4231	38.0909	22.5027	22.6278	9.67478	18.2684	29.5955	-1.0464	0.446232	-2.34496	0.0190289	0.136515	MRPS9
ENSG00000126214	149.438	175.543	141.496	155.266	155.436	223.902	236.838	214.458	225.066	185.277	0.533499	0.227518	2.34486	0.0190342	0.136515	KLC1
ENSG00000124786	19.737	22.6716	20.9624	30.257	23.407	50.631	45.2557	33.8617	43.2495	31.9109	0.893823	0.381251	2.34445	0.0190554	0.13658	SLC35B3
ENSG00000004897	315.793	285.662	309.195	246.037	289.172	210.4	179.514	209.62	199.845	250.889	-0.532036	0.227018	-2.34359	0.0190992	0.136743	CDC27
ENSG00000138821	4.6993	2.59104	2.6203	6.3699	4.07013	6.7508	10.5597	22.5745	13.295	8.02364	1.70736	0.728543	2.34353	0.0191025	0.136743	SLC39A8
ENSG00000163328	29.1356	37.5701	28.8233	9.55484	26.271	56.2567	36.2046	70.9484	54.4699	38.3562	1.04577	0.446287	2.34326	0.0191159	0.136752	GPR155
ENSG00000111897	101.505	108.824	72.0582	78.0312	90.1045	130.515	147.835	141.897	140.082	111.524	0.636027	0.271475	2.34286	0.0191367	0.136765	SERINC1
ENSG00000125148	23631.8	17738.9	35837.1	35321.9	28132.4	36399.2	49794.8	46018.1	44070.7	34963.1	0.647572	0.276415	2.34275	0.019142	0.136765	MT2A
ENSG00000198355	56.3916	36.9223	64.1973	62.1065	54.9044	31.5037	30.1705	29.0243	30.2328	44.3309	-0.856073	0.365563	-2.34179	0.0191914	0.136857	PIM3
ENSG00000182872	224.626	155.462	174.25	118.639	168.244	122.64	85.9858	103.198	103.941	140.686	-0.688675	0.29405	-2.34203	0.019179	0.136857	RBM10
ENSG00000196591	287.597	266.877	262.685	188.708	251.467	196.898	155.378	143.509	165.262	214.522	-0.600966	0.256603	-2.34201	0.0191802	0.136857	HDAC2
ENSG00000105948	133.46	128.256	182.766	116.251	140.183	76.5091	105.597	83.8481	88.6512	118.098	-0.666399	0.284657	-2.34106	0.0192291	0.137039	TTC26
ENSG00000117395	322.372	246.149	286.267	232.501	271.822	210.4	179.514	158.021	182.645	233.604	-0.568896	0.243087	-2.3403	0.0192684	0.137232	EBNA1BP2
ENSG00000149451	5.63916	25.2626	36.6842	3.98119	17.8918	4.50053	7.54262	1.61246	4.55187	12.1747	-1.98026	0.846322	-2.33984	0.0192921	0.137314	ADAM33
ENSG00000196498	646.623	544.766	595.462	439.523	556.594	708.834	740.685	994.89	814.803	667.255	0.549115	0.234705	2.3396	0.0193045	0.137316	NCOR2
ENSG00000150967	11.2783	17.4895	15.0667	33.442	19.3191	60.7572	33.1875	29.0243	40.9897	28.6065	1.09827	0.470046	2.33651	0.0194645	0.138366	ABCB9
ENSG00000116679	48.8727	82.9132	134.29	72.4576	84.6334	48.3807	54.3068	33.8617	45.5164	67.869	-0.89624	0.383626	-2.33623	0.0194791	0.138383	IVNS1ABP
ENSG00000100982	24.4363	12.9552	6.55074	17.5172	15.3649	4.50053	7.54262	1.61246	4.55187	10.7307	-1.73039	0.740847	-2.33569	0.0195075	0.13841	PCIF1
ENSG00000101773	142.859	90.6864	129.05	50.1629	103.189	63.0075	64.8665	37.0866	54.9869	82.5312	-0.900996	0.385746	-2.33572	0.0195058	0.13841	RBBP8
ENSG00000101972	169.175	148.337	197.832	176.765	173.027	110.263	138.784	90.2979	113.115	147.351	-0.612579	0.262402	-2.33451	0.0195693	0.138682	STAG2
ENSG00000120509	276.319	254.57	182.766	285.053	249.677	365.668	389.199	346.68	367.182	300.036	0.558106	0.239071	2.33448	0.0195705	0.138682	PDZD11
ENSG00000137720	1.87972	5.82984	2.6203	8.75861	4.77211	12.3765	15.0852	16.1246	14.5288	8.95354	1.5914	0.682454	2.33188	0.0197071	0.139562	C11ORF1
ENSG00000106789	26.3161	3.88656	7.20582	27.8683	16.3192	29.2535	27.1534	72.5608	42.9892	27.7492	1.41033	0.605074	2.33083	0.0197622	0.139864	CORO2A
ENSG00000148730	53.572	55.0596	57.6465	74.8463	60.2811	76.5091	126.716	93.5228	98.9159	76.8389	0.709521	0.304459	2.33043	0.0197834	0.139926	EIF4EBP2
ENSG00000136715	38.5342	33.0357	34.0639	24.6833	32.5793	15.7519	15.0852	17.7371	16.1914	25.5559	-1.01049	0.433789	-2.32945	0.0198352	0.140205	SAP130
ENSG00000125844	2256.6	2383.76	1872.86	1916.54	2107.44	3190.88	2603.71	2970.16	2921.58	2456.36	0.471455	0.202584	2.3272	0.0199545	0.140923	RRBP1
ENSG00000173230	326.131	465.739	370.117	300.181	365.542	549.065	485.744	564.362	533.057	437.334	0.543082	0.233399	2.32684	0.0199738	0.140923	GOLGB1
ENSG00000119280	15.9776	9.06864	5.89567	13.536	11.1195	37.1294	33.1875	9.67478	26.6639	17.7814	1.29657	0.557227	2.32683	0.0199744	0.140923	C1ORF198
ENSG00000006007	84.5873	62.1849	56.3364	64.4952	66.901	76.5091	107.105	151.572	111.729	86.1128	0.73619	0.316481	2.32618	0.0200091	0.14108	GDE1
ENSG00000164970	14.0979	18.785	27.5131	27.8683	22.0661	27.0032	37.7131	72.5608	45.759	32.2202	1.03151	0.443503	2.32583	0.0200278	0.141123	FAM219A
ENSG00000234171	16.9175	16.8418	33.4088	22.2946	22.3657	10.1262	6.03409	11.2872	9.14918	16.7015	-1.29154	0.555419	-2.32535	0.0200535	0.141127	RNASEH1-DT
ENSG00000104361	1.87972	2.59104	7.20582	3.18495	3.71538	13.5016	13.5767	9.67478	12.251	7.37352	1.69765	0.730023	2.32547	0.0200467	0.141127	NIPAL2
ENSG00000215421	37.5944	18.1373	17.687	26.2758	24.9236	13.5016	10.5597	6.44985	10.1704	18.6008	-1.2537	0.539913	-2.32205	0.0202304	0.142283	ZNF407
ENSG00000253552	65.7901	40.1611	34.0639	28.6645	42.1699	30.3786	4.52557	19.3496	18.0846	31.8476	-1.18768	0.511559	-2.32169	0.0202499	0.142331	NA
ENSG00000179362	40.4139	22.6716	36.6842	23.8871	30.9142	16.877	18.1023	6.44985	13.8097	23.5837	-1.13759	0.490182	-2.32074	0.0203007	0.142345	NA
ENSG00000085511	51.6923	41.4566	49.1306	33.442	43.9304	23.6278	15.0852	30.6368	23.1166	35.0102	-0.928126	0.399972	-2.32048	0.0203151	0.142345	MAP3K4
ENSG00000105447	288.537	161.94	250.238	152.081	213.199	138.391	152.361	98.3602	129.704	177.416	-0.713254	0.307329	-2.32082	0.0202968	0.142345	GRWD1
ENSG00000118689	316.733	185.259	170.974	209.41	220.594	263.281	356.011	432.14	350.478	276.258	0.668353	0.288007	2.32062	0.0203076	0.142345	FOXO3
ENSG00000149577	41.3538	40.1611	29.4783	57.3291	42.0806	57.3818	72.4091	90.2979	73.3629	55.4873	0.798794	0.34419	2.32079	0.0202979	0.142345	SIDT2
ENSG00000223749	27.2559	82.9132	39.9595	22.2946	43.1058	20.2524	25.6449	9.67478	18.524	32.5708	-1.2176	0.525207	-2.31833	0.0204314	0.142956	NA
ENSG00000116062	264.1	168.418	298.714	85.1974	204.107	124.89	120.682	87.073	110.882	164.153	-0.877755	0.378642	-2.31816	0.0204404	0.142956	MSH6
ENSG00000082438	24.4363	11.6597	15.0667	18.3135	17.369	25.8781	31.679	48.3739	35.3103	25.0582	1.02717	0.443039	2.31847	0.0204236	0.142956	COBLL1
ENSG00000100150	4.6993	11.6597	15.7218	21.4984	13.3948	3.3754	1.50852	6.44985	3.77792	9.27328	-1.85456	0.800489	-2.31679	0.0205152	0.143148	DEPDC5
ENSG00000140988	1380.65	1329.2	1416.93	1960.34	1521.78	2127.63	2188.87	2142.96	2153.15	1792.37	0.500762	0.216149	2.31674	0.0205178	0.143148	RPS2
ENSG00000106367	547.938	433.351	329.502	586.03	474.205	733.587	555.136	911.042	733.255	585.227	0.629517	0.271646	2.31742	0.0204809	0.143148	AP1S1
ENSG00000162813	10.3385	7.77312	9.17104	6.3699	8.41313	13.5016	21.1193	25.7994	20.1401	13.439	1.24746	0.538459	2.31672	0.0205188	0.143148	BPNT1
ENSG00000156876	31.0154	25.2626	53.7161	19.9059	32.475	9.00107	22.6278	11.2872	14.3054	24.688	-1.20421	0.520117	-2.31526	0.0205987	0.143617	SASS6
ENSG00000152147	7.51887	27.2059	34.0639	24.6833	23.368	7.87593	13.5767	4.83739	8.76334	17.1089	-1.42647	0.616603	-2.31343	0.0206988	0.144225	GEMIN6
ENSG00000153904	312.973	176.838	376.668	253.203	279.921	470.306	407.301	430.528	436.045	346.831	0.640474	0.276948	2.31261	0.0207439	0.14445	DDAH1
ENSG00000213190	117.482	82.9132	79.9191	74.05	88.5912	108.013	107.105	248.319	154.479	116.829	0.799387	0.345725	2.3122	0.0207666	0.144519	MLLT11
ENSG00000128512	22.5566	37.5701	38.6494	9.55484	27.0827	18.0021	7.54262	3.22493	9.58989	19.5858	-1.45202	0.628118	-2.3117	0.0207943	0.144562	DOCK4
ENSG00000116209	49.8125	60.8894	46.5103	58.1253	53.8344	72.0085	132.75	69.3359	91.3648	69.9189	0.758822	0.328264	2.31162	0.0207986	0.144562	TMEM59
ENSG00000109381	22.5566	35.6268	47.1653	23.0909	32.1099	16.877	7.54262	19.3496	14.5897	24.6013	-1.14214	0.49446	-2.30987	0.0208953	0.14479	ELF2
ENSG00000182923	98.6852	75.1401	118.568	80.4199	93.2034	49.5059	57.3239	64.4985	57.1094	77.7346	-0.713241	0.308829	-2.3095	0.0209158	0.14479	CEP63
ENSG00000013306	352.447	268.82	322.297	417.228	340.198	511.936	402.776	599.836	504.849	410.763	0.570149	0.246746	2.31067	0.0208509	0.14479	SLC25A39
ENSG00000119242	82.7076	86.7998	53.061	118.639	85.3019	133.891	122.19	166.084	140.722	109.053	0.723115	0.313085	2.30964	0.0209079	0.14479	CCDC92
ENSG00000105928	17.8573	33.6835	27.5131	31.8495	27.7259	48.3807	69.3921	37.0866	51.6198	37.9661	0.888524	0.384657	2.30991	0.020893	0.14479	GSDME
ENSG00000100263	31.9552	20.7283	18.9972	30.257	25.4844	66.3829	31.679	45.149	47.7369	35.0212	0.928096	0.401763	2.31006	0.0208849	0.14479	RHBDD3
ENSG00000166770	7.51887	16.8418	11.7913	9.55484	11.4267	61.8823	12.0682	14.5122	29.4876	19.1671	1.38184	0.598354	2.3094	0.0209214	0.14479	ZNF667-AS1
ENSG00000174791	129.701	128.256	100.881	170.395	132.308	85.5101	82.9688	83.8481	84.109	111.651	-0.651374	0.282511	-2.30566	0.0211298	0.146142	RIN1
ENSG00000161542	53.572	47.2865	52.4059	42.9968	49.0653	27.0032	24.1364	32.2493	27.7963	39.95	-0.822966	0.357009	-2.30517	0.0211572	0.146153	PRPSAP1
ENSG00000203950	150.377	169.065	163.113	179.95	165.626	248.654	260.974	206.395	238.675	196.933	0.527786	0.228943	2.30531	0.0211491	0.146153	RTL8A
ENSG00000227077	66.73	71.2536	87.1249	140.138	91.3115	144.017	144.818	161.246	150.027	116.475	0.715524	0.310818	2.30207	0.0213314	0.147265	NA
ENSG00000033030	15.9776	25.2626	40.6146	15.1285	24.2458	15.7519	3.01705	8.06231	8.94374	17.6878	-1.40253	0.609449	-2.30131	0.0213738	0.147468	ZCCHC8
ENSG00000188690	107.144	127.609	102.847	191.097	132.174	198.023	217.227	206.395	207.215	164.335	0.648529	0.28184	2.30106	0.0213884	0.147478	UROS
ENSG00000130669	41.3538	38.2178	64.1973	39.0156	45.6961	33.754	22.6278	11.2872	22.5564	35.7791	-0.991658	0.43105	-2.30056	0.0214163	0.147489	PAK4
ENSG00000117984	408.839	533.106	244.343	797.033	495.83	816.847	909.639	796.557	841.014	643.766	0.762535	0.331437	2.30069	0.021409	0.147489	CTSD
ENSG00000068912	180.453	176.191	147.392	166.414	167.612	247.529	196.108	298.306	247.314	201.77	0.56131	0.244043	2.30005	0.0214453	0.147599	ERLEC1
ENSG00000218426	110.903	95.2207	140.186	152.878	124.797	187.897	271.534	141.897	200.443	157.217	0.68388	0.297411	2.29944	0.0214799	0.147746	RPL27AP6
ENSG00000137814	46.993	44.0477	46.5103	46.978	46.1322	23.6278	34.696	17.7371	25.3536	37.2271	-0.862767	0.375463	-2.29788	0.0215689	0.148245	HAUS2
ENSG00000112893	52.6321	82.9132	44.545	93.956	68.5116	133.891	81.4602	140.284	118.545	89.9545	0.791581	0.34451	2.2977	0.0215787	0.148245	MAN2A1
ENSG00000118496	34.7748	27.8537	30.7885	40.6081	33.5063	18.0021	18.1023	14.5122	16.8722	26.3774	-0.979312	0.426455	-2.2964	0.0216529	0.148599	FBXO30
ENSG00000172663	72.3692	80.97	74.0234	115.454	85.7042	117.014	138.784	148.347	134.715	106.709	0.649563	0.28287	2.29634	0.0216567	0.148599	TMEM134
ENSG00000115368	44.1734	48.582	40.6146	47.7742	45.286	27.0032	33.1875	9.67478	23.2885	35.8585	-0.943923	0.411149	-2.29582	0.0216862	0.148682	WDR75
ENSG00000106144	100.565	57.6506	93.0205	56.5328	76.9422	56.2567	31.679	40.3116	42.7491	62.288	-0.833054	0.362882	-2.29566	0.0216952	0.148682	CASP2
ENSG00000118961	14.0979	15.5462	11.1363	7.96237	12.1857	4.50053	3.01705	3.22493	3.58084	8.49789	-1.74296	0.759397	-2.29519	0.0217222	0.148686	LDAH
ENSG00000215154	37.5944	33.6835	37.9943	23.8871	33.2898	47.2556	54.3068	74.1733	58.5786	44.1279	0.806465	0.351366	2.29523	0.0217201	0.148686	LOC652276
ENSG00000204564	9.39859	10.3642	20.3073	18.3135	14.5959	2.25027	6.03409	6.44985	4.9114	10.4454	-1.62687	0.709563	-2.29277	0.0218613	0.149461	C6ORF136
ENSG00000052802	128.761	139.916	222.07	160.84	162.897	111.388	110.122	88.6855	103.399	137.398	-0.654963	0.285666	-2.29276	0.021862	0.149461	MSMO1
ENSG00000051825	19.737	36.2745	72.7132	23.0909	37.9539	10.1262	15.0852	24.1869	16.4661	28.7449	-1.23591	0.539275	-2.2918	0.0219175	0.149659	MPHOSPH9
ENSG00000036549	115.603	90.0386	116.603	111.473	108.429	68.6331	73.9176	67.7234	70.0914	91.9988	-0.628494	0.274225	-2.29189	0.0219117	0.149659	ZZZ3
ENSG00000068308	297.935	223.477	131.015	201.448	213.469	342.041	303.213	362.804	336.019	265.99	0.657101	0.286822	2.29097	0.0219652	0.149894	OTUD5
ENSG00000114796	9.39859	17.4895	2.6203	6.3699	8.96957	25.8781	19.6108	24.1869	23.2253	15.0792	1.37087	0.598457	2.29068	0.0219822	0.149919	KLHL24
ENSG00000147654	56.3916	47.2865	65.5074	49.3667	54.638	27.0032	28.6619	38.6991	31.4547	44.7023	-0.807488	0.352578	-2.29024	0.0220073	0.149985	EBAG9
ENSG00000093000	214.288	91.9819	137.566	104.307	137.036	73.1337	69.3921	96.7478	79.7578	112.488	-0.780272	0.340723	-2.29005	0.0220186	0.149985	NUP50
ENSG00000130766	142.859	331.653	125.119	327.253	231.721	397.172	408.81	399.891	401.958	304.68	0.793762	0.34677	2.28902	0.0220783	0.150301	SESN2
ENSG00000259330	4.6993	6.4776	1.31015	3.18495	3.918	6.7508	9.05114	24.1869	13.3296	7.95155	1.74736	0.763583	2.28836	0.0221164	0.150469	INAFM2
ENSG00000076928	20.6769	48.582	45.2001	13.536	31.9988	18.0021	10.5597	11.2872	13.283	23.9777	-1.25897	0.550478	-2.28705	0.022193	0.150837	ARHGEF1
ENSG00000071794	40.4139	57.6506	68.1277	37.4231	50.9039	32.6289	9.05114	33.8617	25.1806	39.8796	-1.01143	0.442258	-2.28698	0.0221973	0.150837	HLTF
ENSG00000100075	360.906	435.942	366.842	586.03	437.43	542.314	607.935	840.093	663.447	534.295	0.599658	0.26234	2.2858	0.0222658	0.151211	SLC25A1
ENSG00000189362	15.9776	10.3642	17.687	3.98119	12.0025	4.50053	3.01705	1.61246	3.04335	8.16286	-1.9317	0.845972	-2.28341	0.0224064	0.15194	NEMP2
ENSG00000013573	22.5566	25.2626	44.545	4.77742	24.2854	6.7508	15.0852	0	7.27868	16.9968	-1.73545	0.760142	-2.28306	0.0224271	0.15194	DDX11
ENSG00000164096	97.7454	73.1968	60.9219	108.288	85.0381	117.014	125.207	167.696	136.639	107.153	0.685224	0.300072	2.28353	0.022399	0.15194	C4ORF3
ENSG00000125144	50.7524	78.3789	193.247	130.583	113.24	222.776	241.364	162.859	209	154.28	0.881594	0.386111	2.28327	0.0224146	0.15194	MT1G
ENSG00000205730	140.979	281.775	303.954	159.247	221.489	291.41	372.605	428.915	364.31	282.698	0.713438	0.312738	2.28126	0.022533	0.152473	ITPRIPL2
ENSG00000124243	121.242	79.6744	39.3045	84.4011	81.1555	122.64	156.886	141.897	140.474	106.578	0.796327	0.349056	2.28138	0.0225262	0.152473	BCAS4
ENSG00000264229	473.689	548.005	433.004	669.635	531.083	128.265	527.983	220.907	292.385	428.784	-0.86367	0.378652	-2.28091	0.0225538	0.152498	RNU4ATAC
ENSG00000013583	40.4139	41.4566	43.89	66.0877	47.9621	83.2599	57.3239	104.81	81.7979	62.4631	0.769754	0.337502	2.28074	0.0225637	0.152498	HEBP1
ENSG00000122965	84.5873	51.8208	66.1625	69.2726	67.9608	43.8802	46.7642	25.7994	38.8146	55.4696	-0.794139	0.348285	-2.28014	0.0225991	0.152554	RBM19
ENSG00000103489	81.7678	89.3908	71.4031	51.7554	73.5793	39.3797	37.7131	53.2113	43.4347	60.6602	-0.767633	0.336651	-2.2802	0.0225955	0.152554	XYLT1
ENSG00000129353	139.099	191.737	89.0901	188.708	152.159	289.159	224.77	220.907	244.946	191.924	0.689208	0.302315	2.27976	0.0226217	0.152615	SLC44A2
ENSG00000123505	198.31	137.325	226.001	127.398	172.258	130.515	105.597	82.2356	106.116	143.912	-0.692365	0.304016	-2.27739	0.0227627	0.153383	AMD1
ENSG00000176973	87.4069	70.6058	87.1249	65.2914	77.6073	128.265	105.597	122.547	118.803	95.2626	0.617211	0.270994	2.27758	0.0227515	0.153383	FAM89B
ENSG00000197905	61.0909	36.2745	78.6089	41.4043	54.3447	29.2535	25.6449	32.2493	29.0492	43.5037	-0.904328	0.397278	-2.27631	0.0228276	0.153558	TEAD4
ENSG00000125779	111.843	102.346	100.881	94.7522	102.456	77.6342	69.3921	45.149	64.0584	85.9997	-0.665717	0.292484	-2.27608	0.0228413	0.153558	PANK2
ENSG00000159200	103.385	133.438	112.673	179.153	132.162	190.148	211.193	204.783	202.041	162.11	0.610867	0.268416	2.27582	0.0228569	0.153558	RCAN1
ENSG00000095321	109.024	115.301	109.397	188.708	130.608	200.274	176.497	237.032	204.601	162.319	0.647454	0.284471	2.27599	0.0228467	0.153558	CRAT
ENSG00000149633	1.87972	2.59104	5.24059	0	2.42784	10.1262	13.5767	6.44985	10.0509	5.69487	2.01256	0.884014	2.27662	0.0228092	0.153558	KIAA1755
ENSG00000112619	1.87972	5.82984	0	3.18495	2.72363	7.87593	19.6108	6.44985	11.3122	6.40444	2.03655	0.89538	2.27451	0.0229353	0.153992	PRPH2
ENSG00000086589	123.122	119.188	101.537	88.3823	108.057	72.0085	79.9517	51.5988	67.853	90.8267	-0.666234	0.292987	-2.27394	0.0229696	0.154131	RBM22
ENSG00000119640	29.1356	18.1373	21.6174	5.57366	18.616	6.7508	7.54262	4.83739	6.37693	13.3707	-1.53373	0.674655	-2.27336	0.0230044	0.154272	ACYP1
ENSG00000223403	5.63916	6.4776	7.20582	7.16613	6.62218	12.3765	16.5938	20.962	16.6441	10.9173	1.31001	0.576726	2.27146	0.0231192	0.154949	MIR381HG
ENSG00000076067	60.151	57.6506	59.6118	76.4388	63.463	99.0117	129.733	75.7858	101.51	79.7689	0.679829	0.299365	2.2709	0.0231528	0.155082	RBMS2
ENSG00000244045	45.1132	29.1492	17.687	35.0344	31.746	18.0021	9.05114	16.1246	14.3926	24.3088	-1.11871	0.492742	-2.27038	0.0231846	0.155203	TMEM199
ENSG00000079102	61.0909	81.6177	75.3335	38.2194	64.0654	39.3797	40.7301	25.7994	35.3031	51.7387	-0.856204	0.37727	-2.26947	0.0232395	0.155478	RUNX1T1
ENSG00000184677	28.1958	21.3761	20.9624	33.442	25.994	11.2513	13.5767	11.2872	12.0384	20.0131	-1.10782	0.488197	-2.2692	0.0232562	0.155497	ZBTB40
ENSG00000158321	72.3692	141.859	125.119	35.0344	93.5955	49.5059	40.7301	53.2113	47.8158	73.9756	-0.973106	0.429018	-2.26822	0.023316	0.155696	AUTS2
ENSG00000134852	113.723	98.4595	90.4002	46.1817	87.1911	60.7572	31.679	51.5988	48.0117	70.3999	-0.852326	0.375835	-2.26782	0.0233404	0.155696	CLOCK
ENSG00000107833	168.235	213.113	374.047	257.185	253.145	139.517	211.193	98.3602	149.69	208.807	-0.759171	0.334794	-2.26758	0.023355	0.155696	NPM3
ENSG00000177469	8157.98	5113.42	5234.04	5563.31	6017.19	8384.49	8722.28	8733.1	8613.29	7129.8	0.517589	0.228191	2.26823	0.0233154	0.155696	CAVIN1
ENSG00000137267	121.242	46.6387	83.8495	121.824	93.3886	111.388	193.091	185.433	163.304	123.352	0.807264	0.355997	2.26762	0.0233525	0.155696	TUBB2A
ENSG00000023909	153.197	185.259	216.174	174.376	182.252	117.014	108.614	141.897	122.508	156.647	-0.577435	0.254745	-2.26672	0.0234071	0.155951	GCLM
ENSG00000196458	44.1734	55.7073	53.7161	54.1441	51.9352	75.3839	81.4602	90.2979	82.3807	64.9833	0.658342	0.290473	2.26645	0.0234238	0.155969	ZNF605
ENSG00000103855	330.83	250.035	159.183	300.978	260.257	463.555	322.824	435.365	407.248	323.253	0.648832	0.286307	2.26621	0.0234386	0.155976	CD276
ENSG00000174437	247.183	205.988	237.792	175.172	216.534	144.017	156.886	141.897	147.6	186.991	-0.552773	0.243982	-2.26563	0.0234741	0.156119	ATP2A2
ENSG00000144366	26.3161	18.785	23.5827	22.2946	22.7446	9.00107	10.5597	11.2872	10.2827	17.4038	-1.15199	0.508577	-2.26512	0.0235051	0.156202	GULP1
ENSG00000182606	78.0083	58.2984	58.9567	87.5861	70.7124	100.137	108.614	124.16	110.97	87.9657	0.651894	0.287815	2.26497	0.0235142	0.156202	TRAK1
ENSG00000185347	9.39859	21.3761	38.6494	26.2758	23.925	7.87593	16.5938	1.61246	8.69405	17.3974	-1.46361	0.64639	-2.26428	0.0235567	0.156214	TEDC1
ENSG00000075399	9.39859	21.3761	20.9624	23.0909	18.707	41.6299	42.2386	27.4119	37.0935	26.5869	0.980948	0.43318	2.26453	0.0235418	0.156214	VPS9D1
ENSG00000105655	2.81958	2.59104	9.82611	7.96237	5.79978	11.2513	13.5767	25.7994	16.8758	10.5466	1.51263	0.668042	2.26427	0.0235578	0.156214	ISYNA1
ENSG00000225973	3.75944	9.7164	4.58552	7.96237	6.50593	12.3765	21.1193	17.7371	17.0776	11.0367	1.366	0.603394	2.26386	0.0235825	0.156286	PIGBOS1
ENSG00000174851	356.207	476.103	369.462	515.165	429.234	591.82	601.901	641.76	611.827	507.488	0.510612	0.225608	2.26327	0.0236193	0.156438	YIF1A
ENSG00000064393	199.25	158.701	260.064	297.793	228.952	291.41	346.96	424.078	354.149	282.608	0.627619	0.277422	2.26233	0.023677	0.156728	HIPK2
ENSG00000171159	54.5118	35.6268	49.7856	50.9592	47.7209	70.8834	89.0029	72.5608	77.4824	60.4758	0.702132	0.310424	2.26184	0.023707	0.156834	BBLN
ENSG00000178913	83.6475	74.4924	55.0262	96.3447	77.3777	110.263	107.105	153.184	123.517	97.1518	0.674983	0.298454	2.2616	0.0237224	0.156844	TAF7
ENSG00000110013	2.81958	9.06864	8.51596	9.55484	7.48976	11.2513	22.6278	24.1869	19.3554	12.575	1.33128	0.589254	2.25926	0.0238672	0.157709	SIAE
ENSG00000223551	31.9552	25.9104	37.9943	72.4576	42.0794	57.3818	179.514	37.0866	91.3276	63.1857	1.11734	0.49461	2.25903	0.0238816	0.157711	TMSB4XP4
ENSG00000233870	6.57901	9.7164	7.86089	6.3699	7.63155	27.0032	13.5767	14.5122	18.364	12.2312	1.27702	0.565451	2.2584	0.0239205	0.157875	NA
ENSG00000136636	57.3314	76.4356	110.708	58.1253	75.65	50.631	39.2216	40.3116	43.3881	61.8234	-0.800186	0.35438	-2.25799	0.0239462	0.157952	KCTD3
ENSG00000183431	385.342	248.092	250.238	205.429	272.275	180.021	191.582	159.634	177.079	231.477	-0.618089	0.273894	-2.25667	0.0240285	0.158402	SF3A3
ENSG00000169087	8.45873	13.603	7.20582	11.9436	10.3028	4.50053	1.50852	1.61246	2.54051	6.97608	-1.94592	0.862714	-2.25558	0.0240969	0.15863	HSPBAP1
ENSG00000013375	78.0083	105.585	89.0901	61.3103	83.4984	118.139	114.648	166.084	132.957	104.695	0.664113	0.294446	2.25546	0.0241043	0.15863	PGM3
ENSG00000115548	20.6769	19.4328	7.20582	8.75861	14.0185	22.5027	21.1193	53.2113	32.2778	21.8439	1.19924	0.531707	2.25545	0.0241054	0.15863	KDM3A
ENSG00000198700	332.71	346.551	425.798	219.761	331.205	246.404	190.074	212.845	216.441	282.021	-0.612655	0.271684	-2.25503	0.0241317	0.15871	IPO9
ENSG00000070950	29.1356	20.0806	37.3392	18.3135	26.2172	15.7519	13.5767	3.22493	10.8512	19.6318	-1.23663	0.548832	-2.2532	0.0242467	0.159315	RAD18
ENSG00000091409	9.39859	3.2388	0.655074	2.38871	3.92029	6.7508	40.7301	1.61246	16.3645	9.25351	2.09652	0.930497	2.25311	0.0242519	0.159315	ITGA6
ENSG00000188549	13.158	17.4895	1.31015	4.77742	9.18378	31.5037	36.2046	11.2872	26.3318	16.5329	1.53072	0.679746	2.25189	0.024329	0.159728	CCDC9B
ENSG00000129484	35.7147	39.5133	28.1682	15.9247	29.8302	15.7519	9.05114	16.1246	13.6425	22.8927	-1.123	0.498753	-2.25163	0.024346	0.159733	PARP2
ENSG00000233929	33.8349	36.9223	91.7104	56.5328	54.7501	102.387	102.58	88.6855	97.8841	73.2361	0.833565	0.370237	2.25143	0.0243581	0.159733	NA
ENSG00000130592	0.939859	0	25.5479	12.7398	9.80689	0	1.50852	1.61246	1.04033	6.04979	-3.34294	1.48507	-2.25103	0.0243834	0.159736	LSP1
ENSG00000129559	997.191	978.117	925.62	1263.63	1041.14	1306.28	1707.65	1370.59	1461.51	1221.3	0.489171	0.217315	2.25098	0.024387	0.159736	NEDD8
ENSG00000159131	102.445	95.2207	130.36	93.1597	105.296	86.6353	54.3068	53.2113	64.7178	87.9055	-0.690052	0.306598	-2.25067	0.0244064	0.15977	GART
ENSG00000068120	70.4894	56.3551	94.9858	68.4764	72.5767	48.3807	43.7472	37.0866	43.0715	59.9316	-0.746739	0.331873	-2.25008	0.0244442	0.159832	COASY
ENSG00000203930	41.3538	79.0267	62.2321	58.9215	60.3835	90.0107	82.9688	127.385	100.121	77.414	0.718997	0.319535	2.25014	0.0244404	0.159832	LINC00632
ENSG00000182118	2.81958	3.88656	3.27537	2.38871	3.09255	6.7508	21.1193	4.83739	10.9025	6.43968	1.79717	0.798972	2.24935	0.0244899	0.160038	FAM89A
ENSG00000164904	96.8055	127.609	96.951	102.715	106.02	148.518	181.023	145.122	158.221	128.392	0.57477	0.255576	2.24892	0.0245178	0.160068	ALDH7A1
ENSG00000232480	5.63916	7.77312	7.86089	9.55484	7.707	20.2524	6.03409	33.8617	20.0494	12.9966	1.36833	0.60846	2.24884	0.0245229	0.160068	NA
ENSG00000224982	35.7147	51.173	43.2349	20.7022	37.7062	16.877	25.6449	12.8997	18.4739	29.4638	-1.03557	0.460537	-2.24861	0.0245374	0.160069	TMEM233
ENSG00000128805	281.958	478.047	535.851	218.169	378.506	254.28	233.821	201.558	229.886	314.812	-0.719651	0.320138	-2.24794	0.0245803	0.160256	ARHGAP22
ENSG00000158062	1.87972	7.12536	5.89567	2.38871	4.32236	19.1273	30.1705	0	16.4326	9.51245	1.90672	0.848294	2.24771	0.024595	0.160259	UBXN11
ENSG00000131779	56.3916	52.4685	65.5074	59.7178	58.5213	104.637	87.4943	80.6231	90.9183	72.4057	0.640487	0.284984	2.24745	0.0246112	0.160272	PEX11B
ENSG00000103187	250.003	211.817	174.25	428.376	266.111	410.674	448.031	424.078	427.594	335.318	0.685258	0.304982	2.24688	0.0246477	0.160417	COTL1
ENSG00000138442	64.8503	49.2297	70.0929	50.9592	58.783	31.5037	46.7642	20.962	33.0767	47.766	-0.82696	0.368132	-2.24637	0.0246804	0.160537	WDR12
ENSG00000215883	9.39859	9.7164	10.4812	11.9436	10.3849	1.12513	3.01705	4.83739	2.99319	7.21704	-1.86809	0.831834	-2.24574	0.0247205	0.160705	CYB5RL
ENSG00000169169	48.8727	69.3103	58.9567	29.4608	51.6501	38.2545	6.03409	27.4119	23.9002	39.7573	-1.09434	0.487424	-2.24515	0.0247588	0.160861	CPT1C
ENSG00000142459	61.0909	93.9252	70.748	115.454	85.3046	142.892	128.224	133.834	134.984	106.596	0.661458	0.294673	2.24472	0.024786	0.160945	EVI5L
ENSG00000088247	2724.65	1542.32	2202.36	1867.18	2084.13	1589.81	1442.15	1244.82	1425.59	1801.9	-0.54722	0.243872	-2.24388	0.0248401	0.161203	KHSRP
ENSG00000161217	310.154	274.002	231.241	400.507	303.976	382.545	454.065	520.825	452.479	367.62	0.573556	0.255652	2.2435	0.0248644	0.161268	PCYT1A
ENSG00000143436	31.0154	16.8418	24.8928	13.536	21.5715	7.87593	6.03409	12.8997	8.93658	16.1565	-1.2806	0.571078	-2.24243	0.0249335	0.16153	MRPL9
ENSG00000100350	172.934	169.065	148.047	129.787	154.958	133.891	85.9858	75.7858	98.5541	130.785	-0.641452	0.286028	-2.24262	0.0249216	0.16153	FOXRED2
ENSG00000151304	34.7748	52.4685	45.8552	35.0344	42.0332	22.5027	16.5938	29.0243	22.7069	33.7505	-0.898525	0.400785	-2.24191	0.024967	0.161653	SRFBP1
ENSG00000233966	44.1734	18.785	66.1625	31.8495	40.2426	21.3775	22.6278	11.2872	18.4309	30.8947	-1.11503	0.497453	-2.24148	0.0249952	0.161743	NA
ENSG00000171202	28.1958	31.7402	29.4783	41.4043	32.7047	22.5027	16.5938	8.06231	15.7196	25.4253	-1.02419	0.457134	-2.24046	0.0250611	0.161983	TMEM126A
ENSG00000104427	50.7524	90.0386	58.3016	36.6269	58.9299	39.3797	36.2046	14.5122	30.0321	46.5451	-0.960386	0.428629	-2.2406	0.0250518	0.161983	ZC2HC1A
ENSG00000048991	58.2713	59.5939	89.0901	67.6801	68.6589	38.2545	40.7301	45.149	41.3779	56.967	-0.738152	0.329845	-2.23788	0.0252291	0.162975	R3HDM1
ENSG00000109576	10.3385	10.3642	8.51596	7.96237	9.29524	3.3754	3.01705	0	2.13082	6.22477	-2.04882	0.916022	-2.23665	0.0253094	0.163237	AADAT
ENSG00000174547	134.4	82.2655	102.847	150.489	117.5	66.3829	61.8494	88.6855	72.3059	98.1312	-0.701238	0.31353	-2.23659	0.0253132	0.163237	MRPL11
ENSG00000187796	0.939859	3.88656	1.31015	3.98119	2.52944	4.50053	13.5767	11.2872	9.78816	5.64032	1.91206	0.854769	2.23693	0.0252912	0.163237	CARD9
ENSG00000066427	45.1132	52.4685	45.2001	42.9968	46.4447	37.1294	21.1193	16.1246	24.7911	37.1646	-0.876477	0.392171	-2.23493	0.0254216	0.16381	ATXN3
ENSG00000163364	85.5272	75.1401	30.1334	73.2538	66.0136	59.6321	212.702	112.872	128.402	92.7515	0.958525	0.428911	2.23479	0.0254311	0.16381	LINC01116
ENSG00000278619	16.9175	25.2626	13.1015	23.0909	19.5931	5.62567	7.54262	11.2872	8.15184	14.6897	-1.29599	0.579983	-2.23453	0.0254482	0.163827	MRM1
ENSG00000161914	1.87972	14.2507	12.4464	7.96237	9.1348	3.3754	0	1.61246	1.66262	5.93244	-2.38441	1.06756	-2.23352	0.0255148	0.164161	ZNF653
ENSG00000237506	182.333	141.859	147.392	210.207	170.448	238.528	250.415	256.382	248.442	203.874	0.545217	0.244223	2.23246	0.0255847	0.164517	RPSAP15
ENSG00000170275	103.385	157.406	159.183	236.482	164.114	231.777	271.534	270.894	258.068	204.38	0.650556	0.29148	2.2319	0.0256213	0.164658	CRTAP
ENSG00000034152	134.4	68.6625	63.5422	80.4199	86.7561	135.016	202.142	103.198	146.785	112.483	0.764987	0.342845	2.23129	0.0256619	0.164825	MAP2K3
ENSG00000210176	6.57901	14.2507	7.86089	0.796237	7.37171	3.3754	30.1705	40.3116	24.6191	14.7635	1.70681	0.765108	2.23082	0.0256933	0.164933	NA
ENSG00000163029	175.754	213.113	240.412	162.432	197.928	104.637	137.276	153.184	131.699	169.544	-0.595421	0.267056	-2.22957	0.0257759	0.165369	SMC6
ENSG00000171960	72.3692	55.0596	89.7452	56.5328	68.4267	39.3797	45.2557	37.0866	40.574	56.4898	-0.754863	0.338646	-2.22906	0.0258099	0.165398	PPIH
ENSG00000138760	115.603	153.519	121.844	153.674	136.16	204.774	158.395	251.544	204.904	165.622	0.58752	0.263549	2.22927	0.0257963	0.165398	SCARB2
ENSG00000236255	3.75944	3.88656	1.31015	4.77742	3.43339	9.00107	18.1023	6.44985	11.1844	6.75525	1.71637	0.770131	2.22867	0.0258357	0.165469	NA
ENSG00000008838	273.499	223.477	402.216	211.003	277.549	164.269	221.753	140.284	175.436	233.786	-0.662642	0.29738	-2.22827	0.0258628	0.165548	MED24
ENSG00000104881	10.3385	9.06864	21.6174	7.96237	12.2467	5.62567	3.01705	1.61246	3.41839	8.46315	-1.78705	0.802672	-2.22638	0.0259891	0.165811	PPP1R13L
ENSG00000004478	41.3538	37.5701	62.2321	74.8463	54.0006	32.6289	27.1534	29.0243	29.6022	43.5441	-0.862775	0.38746	-2.22674	0.0259644	0.165811	FKBP4
ENSG00000175826	86.4671	66.7192	78.6089	80.4199	78.0538	60.7572	49.7813	27.4119	45.9834	64.3094	-0.744218	0.334281	-2.22633	0.0259922	0.165811	CTDNEP1
ENSG00000178977	31.9552	19.4328	30.7885	31.8495	28.5065	50.631	69.3921	33.8617	51.2949	38.273	0.855294	0.384022	2.2272	0.0259337	0.165811	LINC00324
ENSG00000167323	32.8951	34.3313	20.9624	55.7366	35.9813	84.385	49.7813	61.2736	65.1466	48.4807	0.867992	0.389864	2.2264	0.0259876	0.165811	STIM1
ENSG00000250548	3.75944	4.53432	3.27537	6.3699	4.48476	15.7519	10.5597	11.2872	12.5329	7.93397	1.49824	0.672643	2.22739	0.0259213	0.165811	LINC01303
ENSG00000118894	7.51887	11.0119	28.8233	10.3511	14.4263	5.62567	4.52557	3.22493	4.45872	10.1545	-1.68305	0.756192	-2.22569	0.0260348	0.165825	EEF2KMT
ENSG00000211455	24.4363	23.3193	15.0667	11.1473	18.4924	9.00107	6.03409	6.44985	7.16167	13.6364	-1.34519	0.604646	-2.22476	0.0260976	0.165825	STK38L
ENSG00000249669	88.3468	105.585	33.4088	47.7742	68.7787	52.8813	27.1534	19.3496	33.1281	53.4998	-1.03217	0.463922	-2.22489	0.0260887	0.165825	NA
ENSG00000152133	212.408	115.301	93.6756	46.1817	116.892	73.1337	52.7983	54.8237	60.2519	92.6175	-0.948165	0.4261	-2.22522	0.0260666	0.165825	GPATCH11
ENSG00000108107	2198.33	2152.51	1790.97	3116.47	2314.57	2899.47	3789.41	3389.4	3359.43	2762.37	0.537425	0.241539	2.22501	0.0260808	0.165825	RPL28
ENSG00000101152	312.033	222.182	167.699	250.815	238.182	354.417	321.315	390.216	355.316	288.382	0.579398	0.260403	2.225	0.0260809	0.165825	DNAJC5
ENSG00000173915	103.385	106.88	96.2959	160.84	116.85	151.893	227.787	166.084	181.921	144.738	0.637503	0.286461	2.22545	0.0260513	0.165825	ATP5MK
ENSG00000173545	78.0083	54.4118	46.5103	91.5673	67.6244	120.389	84.4773	128.997	111.288	86.3373	0.725342	0.326205	2.22358	0.0261767	0.166234	ZNF622
ENSG00000162522	19.737	8.42088	9.17104	6.3699	10.9247	1.12513	4.52557	3.22493	2.95854	7.51064	-1.92696	0.867209	-2.22203	0.0262813	0.166726	KIAA1522
ENSG00000141424	248.123	205.34	208.314	227.724	222.375	290.284	267.009	412.79	323.361	265.655	0.539327	0.242722	2.22199	0.0262838	0.166726	SLC39A6
ENSG00000169604	72.3692	75.7879	45.2001	56.5328	62.4725	85.5101	141.801	82.2356	103.182	79.9196	0.723385	0.325739	2.22075	0.0263681	0.167166	ANTXR1
ENSG00000204560	62.0307	33.0357	47.1653	38.2194	45.1128	23.6278	25.6449	24.1869	24.4865	36.273	-0.876787	0.395032	-2.21953	0.0264504	0.167594	DHX16
ENSG00000152229	26.3161	31.7402	14.4116	34.2382	26.6765	45.0053	79.9517	30.6368	51.8646	37.4714	0.96161	0.433376	2.21888	0.026495	0.167782	PSTPIP2
ENSG00000186010	310.154	265.581	220.76	312.125	277.155	391.546	348.469	449.877	396.631	328.359	0.518125	0.233578	2.21821	0.0265403	0.167815	NDUFA13
ENSG00000134030	33.8349	43.3999	28.8233	33.442	34.875	38.2545	89.0029	59.6611	62.3062	46.6312	0.825656	0.372228	2.21814	0.026545	0.167815	CTIF
ENSG00000115525	4.6993	3.2388	0	2.38871	2.5817	6.7508	6.03409	17.7371	10.174	5.83554	2.00237	0.90265	2.21832	0.0265329	0.167815	ST3GAL5
ENSG00000186448	12.2182	14.8985	13.7566	7.96237	12.2089	4.50053	0	6.44985	3.65013	8.54085	-1.74115	0.785537	-2.21651	0.0266568	0.167879	ZNF197
ENSG00000132017	75.1887	62.1849	77.2988	21.4984	59.0427	31.5037	24.1364	33.8617	29.8339	46.5247	-0.984572	0.444104	-2.21698	0.0266242	0.167879	DCAF15
ENSG00000198055	104.324	58.2984	75.3335	57.3291	73.8213	34.8791	46.7642	48.3739	43.3391	60.7575	-0.772643	0.348592	-2.21647	0.0266595	0.167879	GRK6
ENSG00000272333	47.9328	56.3551	80.5741	62.1065	61.7421	36.0043	33.1875	40.3116	36.5011	50.9246	-0.764485	0.344841	-2.21692	0.0266284	0.167879	KMT2B
ENSG00000167470	799.82	588.166	484.1	461.817	583.476	438.802	371.097	372.479	394.126	502.326	-0.564004	0.254418	-2.21684	0.0266341	0.167879	MIDN
ENSG00000039123	557.337	528.572	740.889	455.448	570.561	365.668	411.827	412.79	396.762	496.076	-0.52548	0.237057	-2.21668	0.0266452	0.167879	MTREX
ENSG00000125912	305.454	275.946	355.05	277.09	303.385	420.8	378.639	480.514	426.651	356.213	0.491113	0.221465	2.21757	0.0265842	0.167879	NCLN
ENSG00000076650	45.1132	32.388	54.3712	28.6645	40.1342	24.7529	22.6278	14.5122	20.631	31.7757	-0.945721	0.426895	-2.21534	0.0267364	0.168269	GPATCH1
ENSG00000162419	62.0307	39.5133	37.9943	46.1817	46.43	20.2524	22.6278	33.8617	25.5807	37.4946	-0.868229	0.391998	-2.21488	0.0267681	0.168374	GMEB1
ENSG00000206535	0	11.6597	13.1015	11.9436	9.17618	0	3.01705	1.61246	1.54317	5.90489	-2.6757	1.2098	-2.21169	0.0269883	0.169207	LNP1
ENSG00000174173	83.6475	37.5701	72.0582	53.3479	61.6559	36.0043	37.7131	29.0243	34.2472	49.9093	-0.839649	0.379624	-2.21179	0.0269809	0.169207	TRMT10C
ENSG00000120948	111.843	104.937	133.635	97.9372	112.088	58.5069	99.5625	51.5988	69.8894	94.003	-0.685445	0.309889	-2.2119	0.0269735	0.169207	TARDBP
ENSG00000101474	154.137	108.824	141.496	144.915	137.343	195.773	200.634	199.945	198.784	163.675	0.535534	0.242083	2.2122	0.0269531	0.169207	APMAP
ENSG00000238172	131.58	121.131	122.499	171.191	136.6	173.271	235.33	198.333	202.311	164.762	0.565576	0.255726	2.21165	0.0269908	0.169207	RPS2P35
ENSG00000130703	41.3538	52.4685	34.7189	59.7178	47.0648	79.8845	64.8665	87.073	77.2747	60.0119	0.715739	0.323464	2.21273	0.0269161	0.169207	OSBPL2
ENSG00000147601	85.5272	109.471	107.432	92.3635	98.6986	52.8813	58.8324	79.0107	63.5748	83.6455	-0.646405	0.292333	-2.2112	0.0270223	0.169311	TERF1
ENSG00000163159	45.1132	59.5939	56.3364	64.4952	56.3847	36.0043	36.2046	27.4119	33.2069	46.4513	-0.76	0.343887	-2.21003	0.0271033	0.169652	VPS72
ENSG00000173727	22.5566	32.388	5.24059	37.4231	24.4021	36.0043	46.7642	80.6231	54.4639	37.2857	1.15449	0.5224	2.20997	0.027107	0.169652	NA
ENSG00000141027	343.988	454.08	320.986	176.765	323.955	231.777	196.108	175.758	201.215	271.352	-0.685671	0.310326	-2.20952	0.0271384	0.16966	NCOR1
ENSG00000243284	0	4.53432	4.58552	3.98119	3.27526	13.5016	7.54262	12.8997	11.3146	6.72071	1.74913	0.791595	2.20962	0.0271314	0.16966	VSIG8
ENSG00000066044	118.422	91.3341	149.357	101.122	115.059	68.6331	85.9858	64.4985	73.0392	97.0504	-0.657028	0.297408	-2.20918	0.0271621	0.169714	ELAVL1
ENSG00000205639	24.4363	26.5581	60.2668	84.4011	48.9156	11.2513	39.2216	14.5122	21.6617	37.2354	-1.19003	0.538836	-2.20852	0.0272081	0.169907	MFSD2B
ENSG00000132323	59.2111	33.0357	53.061	52.5516	49.4649	28.1283	24.1364	30.6368	27.6338	40.1087	-0.835381	0.378421	-2.20754	0.0272761	0.170143	ILKAP
ENSG00000175348	91.1663	77.0834	72.0582	101.122	85.3575	118.139	168.955	108.035	131.71	105.223	0.62755	0.28427	2.20758	0.0272735	0.170143	TMEM9B
ENSG00000164930	28.1958	18.785	13.7566	10.3511	17.7721	16.877	66.375	33.8617	39.0379	26.886	1.13267	0.513232	2.20694	0.0273182	0.170311	FZD6
ENSG00000229334	9.39859	12.3074	1.96522	0.796237	6.11687	19.1273	10.5597	27.4119	19.0329	11.6523	1.63706	0.741882	2.20663	0.0273396	0.17035	NA
ENSG00000126822	29.1356	11.0119	11.1363	7.16613	14.6125	4.50053	4.52557	4.83739	4.62116	10.3305	-1.64718	0.746935	-2.20526	0.0274359	0.170413	PLEKHG3
ENSG00000205364	26.3161	8.42088	49.7856	20.7022	26.3062	18.0021	6.03409	3.22493	9.08705	18.9266	-1.48068	0.671475	-2.20511	0.0274466	0.170413	MT1M
ENSG00000157212	24.4363	23.9671	41.2697	14.3323	26.0013	15.7519	12.0682	4.83739	10.8858	19.5233	-1.22808	0.556731	-2.20588	0.0273926	0.170413	PAXIP1
ENSG00000135632	71.4293	62.1849	56.3364	53.3479	60.8246	45.0053	24.1364	37.0866	35.4094	49.9324	-0.765698	0.347293	-2.20476	0.0274708	0.170413	SMYD5
ENSG00000005175	96.8055	70.6058	92.3655	58.1253	79.4755	55.1315	33.1875	53.2113	47.1768	65.6332	-0.745727	0.338192	-2.20504	0.0274511	0.170413	RPAP3
ENSG00000107863	251.882	239.023	309.85	213.392	253.537	184.522	178.006	164.471	175.666	220.164	-0.528677	0.239742	-2.20519	0.0274409	0.170413	ARHGAP21
ENSG00000104907	77.0685	110.119	123.154	120.232	107.643	147.392	171.972	167.696	162.353	131.091	0.587221	0.266328	2.20488	0.0274625	0.170413	TRMT1
ENSG00000111775	337.409	297.969	217.485	492.074	336.235	439.927	561.171	562.75	521.282	415.541	0.632742	0.286971	2.2049	0.0274612	0.170413	COX6A1
ENSG00000136897	18.7972	9.7164	13.7566	19.9059	15.544	5.62567	9.05114	1.61246	5.42976	11.2093	-1.49343	0.677817	-2.20329	0.0275743	0.170961	MRPL50
ENSG00000213996	0	3.2388	3.27537	3.98119	2.62384	13.5016	7.54262	8.06231	9.70218	5.65741	1.86303	0.845977	2.20223	0.0276492	0.171331	TM6SF2
ENSG00000116478	90.2265	84.2088	79.264	101.122	88.7053	58.5069	51.2898	61.2736	57.0234	75.1274	-0.635382	0.288667	-2.20109	0.0277296	0.171735	HDAC1
ENSG00000186130	25.3762	8.42088	15.0667	16.721	16.3962	7.87593	6.03409	3.22493	5.71165	11.8171	-1.47239	0.669009	-2.20085	0.0277463	0.171743	ZBTB6
ENSG00000108578	118.422	125.665	176.87	121.028	135.496	95.6363	93.5284	75.7858	88.3168	115.277	-0.616085	0.280043	-2.19997	0.027809	0.172037	BLMH
ENSG00000149679	24.4363	5.18208	22.2725	2.38871	13.5699	4.50053	0	4.83739	3.11264	9.08822	-2.09696	0.95369	-2.19879	0.0278931	0.172193	CABLES2
ENSG00000111266	6.57901	18.1373	6.55074	7.96237	9.80735	2.25027	0	4.83739	2.36255	6.61672	-2.08847	0.949744	-2.19898	0.0278795	0.172193	DUSP16
ENSG00000273599	13.158	33.0357	20.9624	18.3135	21.3674	10.1262	3.01705	12.8997	8.68098	15.9304	-1.30601	0.593977	-2.19875	0.0278955	0.172193	NA
ENSG00000185761	2.81958	3.2388	3.27537	3.98119	3.32873	5.62567	15.0852	11.2872	10.666	6.4733	1.65636	0.753131	2.1993	0.0278566	0.172193	ADAMTSL5
ENSG00000141012	41.3538	37.5701	30.7885	64.4952	43.5519	68.6331	70.9006	80.6231	73.3856	56.3378	0.755228	0.34356	2.19824	0.0279318	0.172323	GALNS
ENSG00000134222	10.3385	7.12536	18.3421	11.1473	11.7383	1.12513	7.54262	1.61246	3.42674	8.1762	-1.8262	0.831433	-2.19645	0.0280596	0.173016	PSRC1
ENSG00000146433	84.5873	102.346	112.018	80.4199	94.8427	140.642	129.733	154.796	141.724	114.935	0.575143	0.261924	2.19584	0.0281034	0.173191	TMEM181
ENSG00000111859	12.2182	0.64776	4.58552	3.18495	5.1591	9.00107	21.1193	17.7371	15.9525	9.78484	1.66368	0.757895	2.19514	0.0281538	0.173407	NEDD9
ENSG00000157593	6.57901	3.88656	4.58552	3.18495	4.55901	12.3765	12.0682	12.8997	12.4481	7.94006	1.46428	0.667153	2.19482	0.0281767	0.173453	SLC35B2
ENSG00000080608	295.116	332.301	409.421	246.833	320.918	247.529	199.125	208.008	218.221	276.905	-0.555356	0.253187	-2.19346	0.028274	0.173957	PUM3
ENSG00000065615	15.9776	25.2626	13.1015	11.1473	16.3723	4.50053	4.52557	9.67478	6.23363	12.0271	-1.42889	0.651495	-2.19325	0.0282895	0.173957	CYB5R4
ENSG00000125733	1.87972	6.4776	5.24059	4.77742	4.59383	11.2513	15.0852	12.8997	13.0788	8.23023	1.4736	0.671996	2.19287	0.0283165	0.174028	TRIP10
ENSG00000113048	158.836	194.976	237.792	299.385	222.747	178.896	140.293	103.198	140.795	187.625	-0.656665	0.299485	-2.19265	0.0283327	0.174033	MRPS27
ENSG00000104889	18.7972	5.18208	10.4812	5.57366	10.0085	1.12513	4.52557	1.61246	2.42106	6.75675	-2.07361	0.945822	-2.19239	0.0283513	0.174052	RNASEH2A
ENSG00000214026	47.9328	41.4566	20.3073	61.3103	42.7517	18.0021	24.1364	22.5745	21.571	33.6743	-0.989549	0.451593	-2.19124	0.0284344	0.174467	MRPL23
ENSG00000168476	339.289	232.546	305.92	103.511	245.316	158.644	149.344	119.322	142.437	201.225	-0.782028	0.356974	-2.19071	0.0284725	0.174605	REEP4
ENSG00000090316	143.798	119.836	106.122	132.972	125.682	187.897	181.023	174.146	181.022	149.399	0.530392	0.242146	2.19038	0.0284966	0.174658	MAEA
ENSG00000259807	2.81958	4.53432	2.6203	3.18495	3.28979	9.00107	10.5597	11.2872	10.2827	6.28673	1.62744	0.743179	2.18984	0.028536	0.174804	NA
ENSG00000174227	12.2182	19.4328	10.4812	11.9436	13.5189	29.2535	21.1193	32.2493	27.5407	19.5283	1.02054	0.466096	2.18954	0.0285574	0.17484	PIGG
ENSG00000183196	5.63916	13.603	12.4464	3.18495	8.71837	3.3754	0	1.61246	1.66262	5.69448	-2.31304	1.05711	-2.18808	0.0286639	0.175056	CHST6
ENSG00000106397	170.115	191.089	150.012	191.893	175.777	234.028	271.534	241.869	249.144	207.22	0.502481	0.229654	2.18799	0.0286704	0.175056	PLOD3
ENSG00000243335	50.7524	37.5701	30.7885	41.4043	40.1288	84.385	45.2557	72.5608	67.4005	51.8167	0.761826	0.34812	2.1884	0.0286404	0.175056	KCTD7
ENSG00000267680	9.39859	47.2865	29.4783	22.2946	27.1145	72.0085	31.679	66.111	56.5995	39.7509	1.05106	0.480314	2.18828	0.0286491	0.175056	ZNF224
ENSG00000230373	1.87972	14.8985	1.31015	3.98119	5.51738	11.2513	33.1875	11.2872	18.5754	11.1137	1.71733	0.784773	2.18832	0.0286466	0.175056	GOLGA6L17P
ENSG00000223745	0.939859	14.8985	17.0319	14.3323	11.8006	28.1283	43.7472	17.7371	29.8709	19.545	1.31878	0.602806	2.18774	0.0286883	0.17507	NA
ENSG00000133315	18.7972	28.5014	46.5103	37.4231	32.808	11.2513	25.6449	9.67478	15.5237	25.4004	-1.09595	0.501242	-2.18646	0.0287816	0.175544	MACROD1
ENSG00000244509	466.17	528.572	351.775	691.93	509.612	1054.25	642.631	657.885	784.922	627.602	0.624777	0.285793	2.18612	0.0288072	0.175605	APOBEC3C
ENSG00000160050	8.45873	5.18208	8.51596	11.1473	8.32602	1.12513	3.01705	1.61246	1.91821	5.57982	-2.15048	0.984466	-2.18442	0.0289316	0.175925	CCDC28B
ENSG00000205659	46.0531	32.388	11.7913	15.1285	26.3402	10.1262	15.0852	6.44985	10.5538	19.5746	-1.30807	0.598754	-2.18465	0.0289145	0.175925	LIN52
ENSG00000171033	43.2335	60.8894	45.2001	22.2946	42.9044	27.0032	4.52557	27.4119	19.6469	32.9369	-1.11873	0.512028	-2.1849	0.0288963	0.175925	PKIA
ENSG00000013016	34.7748	23.9671	22.9276	35.8307	29.375	57.3818	42.2386	51.5988	50.4064	38.3885	0.793283	0.36317	2.18433	0.0289378	0.175925	EHD3
ENSG00000157514	7.51887	18.1373	30.7885	32.6457	22.2726	42.7551	45.2557	46.7614	44.9241	31.9804	1.00003	0.457653	2.18512	0.0288803	0.175925	TSC22D3
ENSG00000174106	34.7748	34.3313	32.0986	18.3135	29.8795	23.6278	3.01705	11.2872	12.644	22.4929	-1.19498	0.547291	-2.18344	0.0290034	0.176229	LEMD3
ENSG00000159674	318.612	242.262	220.76	1797.9	644.884	1082.38	4217.83	2839.55	2713.25	1531.33	2.07294	0.94953	2.18312	0.0290268	0.176275	SPON2
ENSG00000145495	201.13	200.806	163.769	191.097	189.2	246.404	270.026	278.956	265.129	221.741	0.486231	0.222755	2.18281	0.0290498	0.17632	MARCHF6
ENSG00000170684	8.45873	7.12536	17.687	4.77742	9.51213	2.25027	1.50852	3.22493	2.32791	6.43318	-2.0502	0.939451	-2.18234	0.0290843	0.176434	ZNF296
ENSG00000245532	257.521	2679.13	2429.67	2315.46	1920.45	4706.43	5426.16	8186.47	6106.35	3714.41	1.66877	0.764745	2.18212	0.0291007	0.176439	NEAT1
ENSG00000155393	25.3762	19.4328	26.858	30.257	25.481	9.00107	13.5767	14.5122	12.3633	19.8591	-1.06254	0.487038	-2.18163	0.0291366	0.176519	HEATR3
ENSG00000103485	88.3468	139.916	27.5131	146.508	100.571	267.782	165.938	149.959	194.559	140.852	0.955257	0.437928	2.18131	0.0291604	0.176519	QPRT
ENSG00000189136	8.45873	33.0357	16.3769	15.9247	18.449	32.6289	25.6449	61.2736	39.8491	27.6205	1.0871	0.498372	2.1813	0.029161	0.176519	UBE2Q2P1
ENSG00000107551	9.39859	12.3074	13.7566	37.4231	18.2214	2.25027	0	14.5122	5.58748	12.8069	-1.76145	0.80785	-2.18041	0.0292267	0.176727	RASSF4
ENSG00000281181	87811.1	62341.7	84874.7	107016	85510.8	108977	140149	116389	121839	101080	0.510793	0.234245	2.18059	0.0292138	0.176727	NA
ENSG00000100802	5.63916	10.3642	18.9972	23.8871	14.7219	5.62567	7.54262	0	4.38943	10.2937	-1.71602	0.78718	-2.17997	0.02926	0.176833	C14ORF93
ENSG00000198380	179.513	173.6	78.6089	117.843	137.391	227.277	181.023	254.769	221.023	173.233	0.687867	0.315612	2.17947	0.0292967	0.176959	GFPT1
ENSG00000182742	41.3538	44.6954	52.4059	27.8683	41.5809	32.6289	4.52557	20.962	19.3722	32.0628	-1.07576	0.493671	-2.17911	0.0293236	0.177027	HOXB4
ENSG00000002016	2.81958	10.3642	20.3073	10.3511	10.9605	3.3754	4.52557	0	2.63366	7.39187	-2.03234	0.93277	-2.17882	0.0293451	0.177062	RAD52
ENSG00000168765	33.8349	40.8089	21.6174	59.7178	38.9948	22.5027	18.1023	17.7371	19.4473	30.6173	-0.992092	0.455405	-2.17848	0.0293702	0.177118	GSTM4
ENSG00000119906	34.7748	114.006	86.4698	45.3855	70.159	49.5059	31.679	25.7994	35.6614	55.3743	-0.969408	0.445059	-2.17816	0.0293943	0.177152	SLF2
ENSG00000134871	454.892	397.724	347.844	256.388	364.212	319.538	659.225	783.657	587.473	459.895	0.687991	0.315915	2.17777	0.029423	0.177152	COL4A2
ENSG00000187688	90.2265	37.5701	60.2668	121.028	77.2729	85.5101	170.463	162.859	139.611	103.989	0.853695	0.391987	2.17786	0.0294162	0.177152	TRPV2
ENSG00000077044	19.737	55.0596	60.2668	55.7366	47.7	25.8781	24.1364	24.1869	24.7338	37.8573	-0.953146	0.437816	-2.17705	0.0294771	0.177383	DGKD
ENSG00000197576	15.9776	7.77312	2.6203	9.55484	8.98147	2.25027	0	3.22493	1.82506	5.91444	-2.2747	1.04571	-2.17527	0.0296097	0.177423	HOXA4
ENSG00000105559	110.903	97.164	104.812	152.878	116.439	73.1337	96.5455	43.5365	71.0719	96.9961	-0.707335	0.325094	-2.17578	0.0295714	0.177423	PLEKHA4
ENSG00000126247	1107.15	1244.99	923.655	1539.92	1203.93	1623.57	1801.18	1676.96	1700.57	1416.78	0.498273	0.228964	2.17621	0.0295395	0.177423	CAPNS1
ENSG00000117410	578.953	378.939	411.387	401.303	442.646	609.822	585.307	688.522	627.884	522.033	0.505374	0.232297	2.17555	0.0295891	0.177423	ATP6V0B
ENSG00000102882	187.032	154.167	207.003	256.388	201.148	236.278	318.298	343.455	299.344	243.232	0.57149	0.262632	2.17601	0.0295547	0.177423	MAPK3
ENSG00000175662	51.6923	29.1492	30.7885	56.5328	42.0407	66.3829	92.0199	58.0487	72.1505	54.9449	0.787866	0.362177	2.17536	0.029603	0.177423	TOM1L2
ENSG00000267541	31.0154	128.904	178.18	105.103	110.801	276.783	214.21	145.122	212.038	154.188	0.934064	0.429402	2.17527	0.0296099	0.177423	MTCO2P2
ENSG00000141338	1.87972	5.82984	4.58552	6.3699	4.66624	12.3765	4.52557	25.7994	14.2338	8.76663	1.5796	0.725741	2.17653	0.0295154	0.177423	ABCA8
ENSG00000075292	106.204	115.301	140.841	95.5484	114.474	79.8845	82.9688	59.6611	74.1715	97.2013	-0.623954	0.286939	-2.17452	0.0296662	0.177666	ZNF638
ENSG00000162852	12.2182	13.603	5.24059	12.7398	10.9504	18.0021	37.7131	17.7371	24.4841	16.7505	1.16155	0.534373	2.17367	0.02973	0.177953	CNST
ENSG00000115993	82.7076	76.4356	63.5422	84.4011	76.7716	119.264	102.58	122.547	114.797	93.0682	0.583947	0.268716	2.1731	0.0297724	0.178112	TRAK2
ENSG00000213465	173.874	145.098	197.832	218.965	183.942	124.89	126.716	124.16	125.255	158.791	-0.55388	0.254947	-2.17253	0.029816	0.178278	ARL2
ENSG00000162694	213.348	210.522	176.87	206.225	201.741	246.404	387.69	249.932	294.675	241.57	0.545785	0.251264	2.17216	0.0298439	0.17835	EXTL2
ENSG00000122390	70.4894	60.2417	36.0291	34.2382	50.2496	96.7615	70.9006	85.4605	84.3742	64.8744	0.755681	0.347986	2.17158	0.029887	0.178513	NAA60
ENSG00000233384	19.737	12.9552	13.7566	11.1473	14.399	10.1262	1.50852	1.61246	4.41573	10.1205	-1.59419	0.734317	-2.17098	0.0299324	0.178689	NA
ENSG00000047621	60.151	34.3313	34.7189	31.0532	40.0636	28.1283	19.6108	12.8997	20.2129	31.5562	-0.954726	0.440027	-2.1697	0.0300297	0.17908	C12ORF4
ENSG00000106344	181.393	128.256	188.006	125.805	155.865	122.64	93.5284	87.073	101.08	132.386	-0.617489	0.284588	-2.16977	0.0300244	0.17908	RBM28
ENSG00000163840	47.9328	46.6387	36.6842	42.2006	43.3641	34.8791	15.0852	19.3496	23.1046	34.6815	-0.877183	0.404409	-2.16905	0.0300788	0.179278	DTX3L
ENSG00000167074	7.51887	18.785	7.86089	10.3511	11.129	2.25027	3.01705	4.83739	3.36823	7.80294	-1.77141	0.81725	-2.16752	0.0301949	0.179874	TEF
ENSG00000155096	40.4139	38.2178	45.2001	30.257	38.5222	20.2524	24.1364	19.3496	21.2461	31.1182	-0.861618	0.397741	-2.16628	0.03029	0.180346	AZIN1
ENSG00000197989	27.2559	25.9104	71.4031	21.4984	36.5169	22.5027	16.5938	9.67478	16.2571	27.8341	-1.15248	0.532223	-2.16541	0.0303561	0.180644	SNHG12
ENSG00000260290	60.151	33.0357	34.7189	54.9404	45.7115	36.0043	21.1193	11.2872	22.8036	35.8938	-0.965017	0.445823	-2.16458	0.0304202	0.180889	NA
ENSG00000260236	9.39859	5.82984	9.17104	17.5172	10.4792	33.754	7.54262	33.8617	25.0528	16.725	1.27287	0.588081	2.16445	0.0304295	0.180889	NA
ENSG00000064115	31.0154	31.7402	31.4436	27.8683	30.5169	16.877	9.05114	20.962	15.6301	24.1368	-0.965959	0.446327	-2.16424	0.0304458	0.18089	TM7SF3
ENSG00000055044	469.93	276.593	490.651	328.846	391.505	267.782	232.313	285.406	261.833	335.931	-0.579806	0.267995	-2.16349	0.0305033	0.181137	NOP58
ENSG00000108509	0	3.2388	1.96522	6.3699	2.89348	28.1283	4.52557	3.22493	11.9596	6.77896	2.06606	0.955098	2.16319	0.0305263	0.181177	CAMTA2
ENSG00000136450	46.0531	42.1044	66.1625	42.9968	49.3292	20.2524	37.7131	25.7994	27.9216	40.1545	-0.836601	0.387037	-2.16155	0.0306526	0.181393	SRSF1
ENSG00000157778	230.266	139.916	182.111	201.448	188.435	117.014	155.378	98.3602	123.584	160.642	-0.606236	0.280453	-2.16163	0.0306467	0.181393	PSMG3
ENSG00000259956	181.393	163.883	131.015	173.58	162.468	118.139	114.648	98.3602	110.382	140.145	-0.552802	0.255761	-2.1614	0.0306648	0.181393	RBM15B
ENSG00000064545	187.032	196.271	173.595	212.595	192.373	312.787	235.33	264.444	270.854	226.008	0.496437	0.229632	2.16188	0.0306272	0.181393	TMEM161A
ENSG00000281383	87760.3	62463.5	83799.1	107185	85301.9	108770	139246	115425	121147	100664	0.50611	0.23406	2.16231	0.0305941	0.181393	NA
ENSG00000128524	534.78	479.99	235.827	629.823	470.105	640.201	678.835	938.453	752.497	591.13	0.678874	0.31411	2.16126	0.0306754	0.181393	ATP6V1F
ENSG00000065485	26.3161	58.9461	66.1625	50.1629	50.3969	73.1337	79.9517	106.423	86.5026	65.8708	0.765494	0.354024	2.16226	0.0305979	0.181393	PDIA5
ENSG00000162129	53.572	77.7312	161.148	107.492	99.9858	57.3818	57.3239	56.4362	57.0473	81.5836	-0.813328	0.376608	-2.15962	0.0308024	0.181952	CLPB
ENSG00000119396	246.243	219.591	256.134	177.561	224.882	126.015	170.463	166.084	154.187	194.584	-0.549041	0.254212	-2.15978	0.0307901	0.181952	RAB14
ENSG00000280206	39.4741	28.5014	37.3392	19.1097	31.1061	7.87593	24.1364	12.8997	14.9707	24.1909	-1.07851	0.499539	-2.15902	0.0308487	0.182039	NA
ENSG00000197498	180.453	161.292	210.934	124.213	169.223	136.141	105.597	87.073	109.604	143.672	-0.620215	0.287269	-2.15901	0.0308494	0.182039	RPF2
ENSG00000186767	20.6769	19.4328	27.5131	9.55484	19.2944	11.2513	3.01705	8.06231	7.44356	14.2155	-1.34537	0.623452	-2.15794	0.0309325	0.182315	SPIN4
ENSG00000115053	7789.55	3528.35	7225.47	4245.54	5697.23	3624.05	3179.97	4205.3	3669.77	4828.32	-0.634541	0.294127	-2.15737	0.0309771	0.182315	NCL
ENSG00000138119	183.273	170.361	156.563	288.238	199.608	263.281	357.52	287.018	302.607	243.75	0.600323	0.278245	2.15753	0.0309642	0.182315	MYOF
ENSG00000135956	145.678	122.427	75.3335	113.066	114.126	165.395	197.617	159.634	174.215	139.878	0.613448	0.28435	2.15737	0.0309767	0.182315	TMEM127
ENSG00000182326	41.3538	91.9819	49.1306	117.047	74.8783	118.139	126.716	143.509	129.455	98.2682	0.786186	0.364315	2.15798	0.0309292	0.182315	C1S
ENSG00000141682	37.5944	36.2745	30.7885	72.4576	44.2787	23.6278	13.5767	30.6368	22.6138	34.9938	-0.968397	0.449361	-2.15505	0.0311577	0.183186	PMAIP1
ENSG00000168883	79.888	61.5372	78.6089	71.6613	72.9239	38.2545	58.8324	38.6991	45.262	61.0688	-0.691829	0.321009	-2.15517	0.0311484	0.183186	USP39
ENSG00000165516	10.3385	9.06864	7.20582	10.3511	9.241	25.8781	12.0682	22.5745	20.1736	13.9264	1.14508	0.531761	2.15337	0.0312894	0.183864	KLHDC2
ENSG00000101407	40.4139	38.8656	59.6118	31.0532	42.4861	25.8781	24.1364	19.3496	23.1213	34.1869	-0.873146	0.405754	-2.15191	0.0314046	0.184445	TTI1
ENSG00000280800	87613.7	61981.5	83793.2	107497	85221.3	109275	138995	114817	121029	100568	0.506071	0.235206	2.15161	0.0314284	0.184488	NA
ENSG00000157617	177.633	272.059	191.937	112.269	188.475	135.016	120.682	95.1353	116.944	157.819	-0.686685	0.319215	-2.15117	0.0314627	0.184593	C2CD2
ENSG00000081026	15.9776	26.5581	39.3045	11.9436	23.4459	12.3765	9.05114	8.06231	9.82997	17.6105	-1.24732	0.580229	-2.1497	0.0315786	0.184639	MAGI3
ENSG00000100442	60.151	47.9342	70.0929	58.1253	59.0759	36.0043	28.6619	41.924	35.5301	48.9848	-0.734705	0.341651	-2.15045	0.0315195	0.184639	FKBP3
ENSG00000181649	337.409	328.414	351.12	317.699	333.66	406.173	547.594	427.303	460.357	387.959	0.463234	0.215481	2.14977	0.0315738	0.184639	PHLDA2
ENSG00000169100	1723.7	1559.81	1606.24	2663.41	1888.29	2756.58	2526.78	2858.9	2714.08	2242.2	0.523521	0.243453	2.1504	0.0315238	0.184639	SLC25A6
ENSG00000132912	98.6852	104.289	83.1944	120.232	101.6	199.149	107.105	161.246	155.833	124.843	0.622653	0.289602	2.15003	0.0315526	0.184639	DCTN4
ENSG00000104946	46.993	47.9342	47.8204	73.2538	54.0004	81.0096	82.9688	91.9104	85.2963	67.4129	0.658915	0.306551	2.14944	0.0315994	0.184639	TBC1D17
ENSG00000103024	49.8125	57.0029	47.1653	95.5484	62.3823	91.1358	101.071	112.872	101.693	79.2298	0.703585	0.327188	2.1504	0.0315235	0.184639	NME3
ENSG00000148290	62.0307	52.4685	41.2697	94.7522	62.6303	120.389	78.4432	112.872	103.902	80.318	0.737129	0.342945	2.14941	0.0316018	0.184639	SURF1
ENSG00000129250	607.149	487.763	535.851	668.043	574.701	869.728	718.057	782.044	789.943	666.948	0.460249	0.214193	2.14876	0.0316536	0.184846	KIF1C
ENSG00000280614	87531	62192.7	84241.2	107416	85345.3	108677	139528	115148	121117	100676	0.505023	0.235085	2.14826	0.0316929	0.184979	NA
ENSG00000227517	5.63916	8.42088	9.17104	16.721	9.98801	12.3765	39.2216	19.3496	23.6492	15.8428	1.22727	0.571528	2.14734	0.031766	0.18531	LINC01483
ENSG00000198873	20.6769	25.9104	18.9972	35.0344	25.1547	9.00107	18.1023	8.06231	11.7219	19.3978	-1.11152	0.517797	-2.14664	0.0318221	0.185541	GRK5
ENSG00000081189	84.5873	53.1163	24.2377	25.4796	46.8552	22.5027	15.0852	29.0243	22.2041	36.2905	-1.07277	0.500044	-2.14535	0.0319251	0.185949	MEF2C
ENSG00000240225	5.63916	12.3074	15.0667	6.3699	9.8458	25.8781	21.1193	19.3496	22.1156	15.1043	1.14988	0.53595	2.1455	0.0319126	0.185949	ZNF542P
ENSG00000282988	3.75944	1.29552	0	5.57366	2.65715	12.3765	6.03409	11.2872	9.89927	5.76092	1.95551	0.911685	2.14494	0.0319575	0.186041	NA
ENSG00000145908	10.3385	9.7164	14.4116	16.721	12.7969	9.00107	0	1.61246	3.53784	8.82871	-1.73289	0.808335	-2.14378	0.0320506	0.186487	ZNF300
ENSG00000049656	171.994	126.313	187.351	156.859	160.629	198.023	244.381	256.382	232.929	191.615	0.534221	0.249288	2.14299	0.0321141	0.18676	CLPTM1L
ENSG00000130348	25.3762	24.6149	26.858	19.1097	23.9897	11.2513	9.05114	14.5122	11.6049	18.6819	-1.05528	0.492683	-2.1419	0.0322019	0.187173	QRSL1
ENSG00000109089	44.1734	43.3999	53.061	28.6645	42.3247	70.8834	84.4773	54.8237	70.0615	54.2119	0.725882	0.338939	2.14163	0.0322231	0.1872	CDR2L
ENSG00000138685	38.5342	71.9013	29.4783	46.978	46.723	72.0085	58.8324	117.71	82.8502	62.2061	0.818479	0.382243	2.14125	0.0322537	0.187281	FGF2
ENSG00000047230	6.57901	16.8418	11.1363	8.75861	10.8289	2.25027	4.52557	3.22493	3.33359	7.61663	-1.74135	0.813533	-2.14048	0.0323162	0.187547	CTPS2
ENSG00000184992	52.6321	18.1373	55.6813	21.4984	36.9873	14.6267	16.5938	20.962	17.3942	28.5902	-1.09467	0.511492	-2.14014	0.0323431	0.187607	BRI3BP
ENSG00000156697	45.1132	44.0477	69.4379	50.9592	52.3895	22.5027	40.7301	27.4119	30.2149	42.8861	-0.808384	0.37777	-2.13989	0.0323639	0.187631	UTP14A
ENSG00000165119	1450.2	1219.08	1583.97	1444.37	1424.41	1094.75	1104.24	983.602	1060.87	1268.6	-0.424782	0.198656	-2.13828	0.0324938	0.188287	HNRNPK
ENSG00000105889	104.324	94.5729	96.951	53.3479	87.299	32.6289	81.4602	33.8617	49.3169	71.021	-0.831472	0.38893	-2.13785	0.0325292	0.188298	STEAP1B
ENSG00000168887	35.7147	42.1044	61.577	49.3667	47.1907	29.2535	24.1364	27.4119	26.9339	38.5092	-0.809408	0.378592	-2.13794	0.0325213	0.188298	C2ORF68
ENSG00000128708	26.3161	28.5014	60.9219	15.9247	32.916	14.6267	16.5938	14.5122	15.2442	25.3424	-1.11949	0.523903	-2.13683	0.0326118	0.188679	HAT1
ENSG00000215845	3.75944	6.4776	44.545	0.796237	13.8946	2.25027	4.52557	1.61246	2.7961	9.13809	-2.33071	1.09099	-2.13634	0.0326518	0.188814	TSTD1
ENSG00000108829	266.92	135.382	205.038	169.598	194.235	117.014	146.327	114.485	125.942	164.966	-0.623469	0.291942	-2.13559	0.0327126	0.188971	LRRC59
ENSG00000173641	47.9328	14.2507	10.4812	7.16613	19.9577	37.1294	87.4943	20.962	48.5286	32.2024	1.2989	0.608207	2.13562	0.0327101	0.188971	HSPB7
ENSG00000168404	62.0307	45.3432	56.3364	19.9059	45.904	22.5027	12.0682	33.8617	22.8109	36.007	-1.01343	0.474617	-2.13526	0.03274	0.189032	MLKL
ENSG00000129932	166.355	73.8446	74.6785	92.3635	101.81	61.8823	69.3921	46.7614	59.3453	83.6111	-0.769883	0.360891	-2.13329	0.0329013	0.189866	DOHH
ENSG00000138286	32.8951	20.0806	34.0639	19.1097	26.5373	14.6267	12.0682	11.2872	12.6607	20.5902	-1.05344	0.493917	-2.13283	0.0329384	0.189885	FAM149B1
ENSG00000060642	10.3385	17.4895	2.6203	7.96237	9.60266	15.7519	28.6619	25.7994	23.4044	15.5177	1.27396	0.597295	2.13289	0.0329339	0.189885	PIGV
ENSG00000196428	170.115	73.8446	91.7104	93.1597	107.207	58.5069	76.9347	56.4362	63.9593	88.6724	-0.741175	0.347601	-2.13226	0.0329858	0.190061	TSC22D2
ENSG00000260025	7.51887	3.88656	5.24059	8.75861	6.35116	13.5016	18.1023	14.5122	15.372	10.2172	1.2903	0.605543	2.13081	0.0331048	0.190649	NA
ENSG00000057704	5.63916	9.7164	14.4116	6.3699	9.03427	3.3754	3.01705	0	2.13082	6.07565	-2.02599	0.951288	-2.12974	0.0331934	0.191062	TMCC3
ENSG00000037965	278.198	228.011	257.444	219.761	245.854	410.674	253.432	401.503	355.203	292.718	0.532724	0.250236	2.12889	0.0332636	0.19127	HOXC8
ENSG00000109452	30.0755	12.9552	8.51596	23.0909	18.6594	47.2556	28.6619	35.4742	37.1306	26.5756	1.02169	0.479886	2.12902	0.0332522	0.19127	INPP4B
ENSG00000147536	11.2783	6.4776	14.4116	2.38871	8.63906	1.12513	1.50852	3.22493	1.95286	5.77355	-2.19922	1.03368	-2.12757	0.0333724	0.191752	GINS4
ENSG00000221978	105.264	204.692	182.111	158.451	162.63	232.903	257.957	240.257	243.706	197.376	0.579195	0.272266	2.12731	0.0333941	0.191752	CCNL2
ENSG00000215252	18.7972	100.403	139.531	74.05	83.1952	186.772	122.19	180.596	163.186	117.477	0.966745	0.454455	2.12726	0.0333985	0.191752	GOLGA8B
ENSG00000160087	370.305	191.737	278.407	348.752	297.3	194.648	191.582	208.008	198.079	254.777	-0.584313	0.274782	-2.12646	0.0334646	0.192031	UBE2J2
ENSG00000161544	174.814	145.746	115.948	479.335	228.961	331.914	316.79	646.598	431.767	315.878	0.91506	0.430361	2.12626	0.0334814	0.192031	CYGB
ENSG00000130695	6.57901	5.82984	13.7566	7.16613	8.33289	1.12513	4.52557	0	1.88357	5.56889	-2.17002	1.02079	-2.12583	0.0335174	0.19214	CEP85
ENSG00000172216	115.603	169.065	113.983	127.398	131.512	95.6363	92.0199	72.5608	86.739	112.324	-0.597829	0.281285	-2.12535	0.0335574	0.192174	CEBPB
ENSG00000166130	188.912	139.916	168.354	133.768	157.737	209.275	254.94	214.458	226.224	187.089	0.520856	0.245067	2.12537	0.0335561	0.192174	IKBIP
ENSG00000119630	4.6993	11.6597	11.1363	8.75861	9.06346	2.25027	4.52557	0	2.25861	6.1471	-1.99831	0.940467	-2.1248	0.0336032	0.192338	PGF
ENSG00000050393	89.2866	55.7073	35.374	67.6801	62.012	36.0043	39.2216	29.0243	34.7501	50.3283	-0.824993	0.388394	-2.12411	0.0336607	0.192374	MCUR1
ENSG00000110711	104.324	125.018	104.812	130.583	116.184	75.3839	89.0029	69.3359	77.9076	99.7799	-0.57744	0.271812	-2.12441	0.0336356	0.192374	AIP
ENSG00000122218	384.402	399.668	433.004	438.727	413.95	517.561	568.713	580.487	555.587	474.652	0.423431	0.199328	2.12429	0.0336456	0.192374	COPA
ENSG00000131459	119.362	204.044	303.954	131.379	189.685	146.267	107.105	82.2356	111.869	156.335	-0.758855	0.357331	-2.12368	0.0336971	0.192387	GFPT2
ENSG00000260910	13.158	9.7164	3.93045	2.38871	7.2984	13.5016	22.6278	19.3496	18.493	12.0961	1.34978	0.635586	2.12369	0.0336964	0.192387	NA
ENSG00000214391	31.0154	25.2626	63.5422	46.1817	41.5005	22.5027	25.6449	16.1246	21.4241	32.8963	-0.951848	0.4486	-2.12182	0.0338529	0.19308	TUBAP2
ENSG00000122140	179.513	86.7998	146.737	125.805	134.714	74.2588	92.0199	90.2979	85.5255	113.633	-0.656127	0.309209	-2.12195	0.0338417	0.19308	MRPS2
ENSG00000139926	173.874	75.1401	66.8176	127.398	110.807	140.642	235.33	182.208	186.06	143.058	0.751279	0.354208	2.12101	0.0339208	0.193369	FRMD6
ENSG00000131446	153.197	104.937	132.325	144.915	133.844	189.022	188.565	198.333	191.974	158.756	0.522878	0.246563	2.12066	0.0339501	0.193438	MGAT1
ENSG00000099814	123.122	136.677	118.568	166.414	136.195	181.146	203.651	201.558	195.452	161.591	0.519828	0.245253	2.11956	0.0340431	0.193856	CEP170B
ENSG00000172270	98.6852	99.755	101.537	149.693	112.417	147.392	164.429	190.271	167.364	135.966	0.572004	0.269891	2.11939	0.0340579	0.193856	BSG
ENSG00000136492	22.5566	13.603	15.7218	1.59247	13.3685	2.25027	4.52557	4.83739	3.87107	9.29815	-1.81755	0.857866	-2.11869	0.0341166	0.194092	BRIP1
ENSG00000108312	223.687	182.668	191.282	164.821	190.614	124.89	128.224	146.734	133.283	166.044	-0.517338	0.244207	-2.11844	0.0341378	0.194114	UBTF
ENSG00000151789	8.45873	14.8985	45.8552	26.2758	23.8721	13.5016	9.05114	4.83739	9.13004	17.5541	-1.36474	0.644744	-2.11671	0.0342844	0.19485	ZNF385D
ENSG00000118412	78.0083	57.6506	86.4698	21.4984	60.9068	22.5027	40.7301	30.6368	31.2899	48.2138	-0.970412	0.45881	-2.11506	0.0344247	0.195351	CASP8AP2
ENSG00000004975	50.7524	44.6954	48.4755	54.1441	49.5169	38.2545	31.679	9.67478	26.5361	39.668	-0.871665	0.412077	-2.1153	0.0344046	0.195351	DVL2
ENSG00000119041	76.1286	68.6625	93.0205	79.6237	79.3588	48.3807	30.1705	67.7234	48.7582	66.2443	-0.707355	0.334415	-2.1152	0.0344127	0.195351	GTF3C3
ENSG00000148308	81.7678	53.7641	66.1625	65.2914	66.7464	29.2535	46.7642	46.7614	40.9264	55.6807	-0.716166	0.338784	-2.11393	0.0345214	0.195801	GTF3C5
ENSG00000067365	26.3161	40.8089	24.2377	41.4043	33.1917	67.508	31.679	79.0107	59.3992	44.4235	0.838865	0.39696	2.11322	0.0345818	0.196045	METTL22
ENSG00000170037	76.1286	80.3222	120.534	51.7554	82.185	46.1305	36.2046	62.8861	48.407	67.7087	-0.770981	0.364927	-2.1127	0.0346267	0.196201	CNTROB
ENSG00000143793	95.8656	50.5253	108.087	42.9968	74.3687	149.643	113.139	112.872	125.218	96.1613	0.755886	0.357821	2.11247	0.0346462	0.196212	C1ORF35
ENSG00000111445	25.3762	18.785	33.4088	12.7398	22.5775	13.5016	6.03409	9.67478	9.73682	17.0743	-1.19079	0.563944	-2.11153	0.0347266	0.196568	RFC5
ENSG00000177830	294.176	413.271	346.534	407.673	365.414	538.939	588.324	419.24	515.501	429.737	0.496323	0.23521	2.11012	0.0348478	0.197156	CHID1
ENSG00000180884	12.2182	16.8418	3.27537	3.98119	9.07912	1.12513	0	4.83739	1.98751	6.03986	-2.25646	1.07017	-2.10851	0.0349873	0.197382	ZNF792
ENSG00000175264	10.3385	12.9552	13.7566	24.6833	15.4334	7.87593	0	8.06231	5.31275	11.096	-1.51335	0.717816	-2.10828	0.035007	0.197382	CHST1
ENSG00000236972	25.3762	15.5462	18.9972	7.16613	16.7714	6.7508	7.54262	4.83739	6.37693	12.3166	-1.38169	0.655167	-2.10892	0.0349515	0.197382	NA
ENSG00000169635	31.9552	38.8656	41.9247	29.4608	35.5516	23.6278	22.6278	9.67478	18.6435	28.3052	-0.913715	0.433454	-2.10799	0.0350322	0.197382	HIC2
ENSG00000224411	1400.39	750.106	1171.27	641.767	990.884	563.692	609.443	762.695	645.277	842.767	-0.61914	0.293528	-2.1093	0.0349186	0.197382	NA
ENSG00000115762	143.798	93.9252	107.432	119.436	116.148	160.894	182.531	162.859	168.761	138.696	0.542486	0.257367	2.10783	0.0350457	0.197382	PLEKHB2
ENSG00000197217	57.3314	77.0834	83.8495	57.3291	68.8983	105.763	81.4602	137.059	108.094	85.6965	0.642735	0.304875	2.10819	0.0350142	0.197382	ENTPD4
ENSG00000130962	10.3385	17.4895	18.9972	10.3511	14.294	29.2535	21.1193	35.4742	28.6157	20.4319	0.98381	0.466437	2.1092	0.034927	0.197382	PRRG1
ENSG00000267470	4.6993	5.82984	4.58552	2.38871	4.37584	14.6267	6.03409	16.1246	12.2618	7.75555	1.48224	0.703056	2.10828	0.0350064	0.197382	ZNF571-AS1
ENSG00000080822	6.57901	12.9552	14.4116	4.77742	9.68082	1.12513	0	6.44985	2.52499	6.61404	-2.02959	0.963079	-2.1074	0.0350828	0.197492	CLDND1
[truncated: 11,637 more rows]

## Sheet: ProtAU Fig6AB
Gene	MSC_1	MSC_2	MSC_3	MSCXRT_1	MSCXRT_2	MSCXRT_3
AFP	19644	24712	28240	31356	57307.5	41913.5
AREG	18586.5	30961.5	27894	34308	34327	43903.5
ANGPT1	15663.5	26452	21365.5	27865.5	55134.5	47865
ANGPTL4	21855.5	31432.5	28702	48134.5	110952	77548
ENPP2	51500	57105.5	62759.5	65288.5	59221	58682.5
AXL	43433	54827	70692.5	47788.5	50827	57432.5
BCL2L1	18577	21077	23298	35548	36134.5	33326.5
MUC16	11471	16759.5	17683	19173	28567.5	22442.5
CDH1	16028.5	25019.5	27201.5	28846	39846	34432.5
CDH5	32173	41615.5	28461.5	55048.5	50817	36798
CapG/AFCP	20336.5	25433	29856	27048	35750	37596
CA9	20375	34211.5	36731	30057.5	39154	38317
CTSB	21250	30673	35384.5	30798	36653.5	36509.5
CTSD	20125	23625	24009.5	34154	38509.5	32134.5
CTSS	36471	39682.5	43086.5	47038.5	47182.5	45413.5
CAE	18932.5	25394.5	26865.5	31750	32894	33683
DKK1	25856	35346	38644	37048	95173	64028.5
EGFR	39432.5	52510	36163.5	59798	62605.5	42817.5
COL18A1	13192	17942.5	17250	20375	27163.5	25759.5
NOS3	19817.5	23250	25856	35327	40644.5	31230.5
ESR1	16846.5	19846	21731	29317.5	30913.5	32308
ERbB3	16375	26394.5	29086.5	24461.5	46875	40509.5
FGF2	38807.5	48365.5	33028.5	76788.5	62894	56279
HO1	24769	22346	25788.5	37028.5	33452	37125
ICAM1	22028.5	20683	20365.5	29346.5	29692	29529
IL2RA	24596	31885	26288.5	40827	43663.5	34615.5
IL6	30981	23730.5	15750	45260	48644	29548
CXCL8	71673	39548	45153.5	80182.5	49163.5	82778.5
IL18BP	21019.5	23548	26817.5	29875	33846	35586.5
KLK3	22846	23135	26048	33682.5	42076.5	37760
KLK5	15240.5	15548	19923	23067.5	25942	24557.5
KLK6	17308	20029	22875	29779	30625	30346
LEP	23365.5	23336.5	24057.5	31423.5	31827	31451.5
SLRR2D	12875	15154	17365	24125	24865.5	24788.5
CCL2	16135	20269	24596	25971	28731	29105.5
CCL8	25702	26394	28971	41105.5	38384.5	43519
CCL7	13375	15260	13596.5	29817.5	27625	28308
CSF1	26144.5	30625	26134.5	39932.5	43442	33423
CAK1	33471	34500	30346	40134.5	46009.5	32894.5
CCL3	17173	21365.5	21567.5	28298	35336.5	33865.5
CCL20	29163.5	33596	32644.5	38490.5	44048	47279
MMP2	64260	52846.5	53615	111173	171086	144318
MMP3	82971	66461.5	83048	75038	82644.5	77913.5
MMP9	18067	22730.5	25115	31480.5	36000	32163.5
MSP/MST1	29605.5	29885	33827	41134.5	47673	40663.5
MUC16	18519	20067.5	22163.5	26682.5	35971	26461.5
PRR4	22481	32490.5	32442	41605.5	55125	43625
OPN	44394	45682.5	62711.5	67606	57634.5	67336.5
CDKN1B	27375	27192	30125	41048	38711.5	40077
TP53	41932.5	48029	47557.5	64788.5	69932.5	54509.5
PDGFAA	21836.5	22933	21606	34173	48980.5	29019.5
PECAM1	23096	23971	24346.5	33365.5	126836	41740.5
NR3C3	28586.5	33961.5	31923	41019	43740.5	46923
GRN	23529	22557.5	29404	39106	50048	44567.5
PRL	41125	27952	41356	45173	45856	44269.5
PRss8	24942.5	26134.5	32980.5	40913.5	40096.5	39865
SELE	17009.5	16884.5	19567.5	27163.5	27202	28153.5
SerpinB5	60644	54932.5	84778.5	72653.5	68259.5	83586.5
SERPINE1	120625	160942	53586.5	191192	199471	194260
SNAII	33279	30471	45942.5	58298	45327	57606
SPARC	34288.5	34509.5	40913.5	52885	49596	49298
BIRC5	30952	31913.5	30788.5	52452	54336.5	38317
TNC	17615	19663.5	18394.5	28528.5	48788.5	25836.5
THSBS1	29317.5	38087	49500	59721.5	121798	64000
TIE2	21625	31740.5	40471	39759.5	47692.5	39307.5
PLAU	16923	23779	25529	34038	38952	45481
VCAM1	12779	14519	24567	29278.5	33250	26432.5
VEGF	24778.5	24038.5	41221	40769.5	43038.5	44240.5
VIM	23365.5	21903.5	33221.5	33702	38692.5	38346
